# Supplementary material for: Characterization of TLR9 responsiveness in cell subsets derived from in vitro pDC differentiation of hematopoietic stem and progenitor cells
Source: Front Immunol. 2025 Mar 27;16:1550397. doi: 10.3389/fimmu.2025.1550397 (PMC11983628; doi:10.3389/fimmu.2025.1550397)
Supplement: Supplementary file 3 [file Table1.xlsx]

## Sheet: sgRNAs
	Target	sgRNA	Guide Seq + PAM
	AAVS1	AAVS1 #1	GGGGCCACTAGGGACAGGAT TGG
	BCL11A	BCL11A #1	GATCATGACCTCCTCACCTG TGG
		BCL11A #2	GAAAAAAGCATCCAATCCCG TGG
	CUX2	CUX2 #1	AGAGATCGCCTTCCAGGTGA AGG
		CUX2 #2	GTGTTTGGGCATTACGTGCT GGG
	ID2	ID2 #1	GGCTCATCGGGTCGTCCACA GGG
		ID2 #2	CAGCATCCCCCAGAACAAGA AGG
	IRF8	IRF8 #1	CGGATCCCTTGGAAACACGC TGG
	SPIB	SPIB #1	GGCCACAGTCCAGTCCCACA GGG
		SPIB #2	CCAGTTCGAGGTTCCCTGCA GGG
	TCF4	TCF4 #1	ACCTTTTAGCAGAGTCTCCT TGG
		TCF4 #2	GAGTCTCCTTGGAGGTGACA TGG
	ZFAT	ZFAT #1	TCTCCAACACGCGCCAGCTG CGG
		ZFAT #2	CAAGTTCAAGCACTCGCTGC AGG
