# Supplementary material for: Characterization of TLR9 responsiveness in cell subsets derived from in vitro pDC differentiation of hematopoietic stem and progenitor cells
Source: Front Immunol. 2025 Mar 27;16:1550397. doi: 10.3389/fimmu.2025.1550397 (PMC11983628; doi:10.3389/fimmu.2025.1550397)
Supplement: Supplementary file 4 [file Table2.xlsx]

## Sheet: DEGs_DPos_vs_DNeg
Gene	DEG_Info.baseMean	DEG_Info.log2FoldChange	DEG_Info.lfcSE	DEG_Info.stat	DEG_Info.pvalue	DEG_Info.padj
WASH7P	213.938	-0.204289	0.191448	-1.06707	0.285939	0.487407
MIR6859-1	12.1009	-1.14268	0.554239	-2.06172	0.0392347	0.115257
LOC124900384	4.06968	1.19843	1.26867	0.944634	0.344846	0.549008
LOC729737	420.959	0.468787	0.811444	0.577719	0.563454	0.742632
DDX11L17	6.30222	-0.713512	1.29012	-0.553058	0.580224	0.755852
LOC100996442	342.899	0.0186807	0.191329	0.0976366	0.922221	0.96687
LOC127239154	7.23306	1.73719	1.18873	1.46138	0.143912	0.304552
LOC124903815	0.878661	2.0035	3.47336	0.576819	0.564062
LOC100132287	39.1005	0.401169	0.515431	0.778317	0.436382	0.636937
MIR12136	513.483	-0.0156352	0.475184	-0.0329034	0.973752	0.992807
OR4F16	11.3753	0.099677	0.745175	0.133763	0.89359	0.951263
LOC100288069	546.814	0.156691	0.307244	0.509987	0.61006	0.778443
LINC01409	111.165	0.490878	0.500635	0.980511	0.326834	0.530002
LOC124903817	49.5618	0.570607	0.412395	1.38364	0.166468	0.336932
FAM87B	11.1708	0.531235	0.643179	0.825952	0.408831	0.611112
LINC00115	35.5029	-0.0723219	0.352034	-0.20544	0.837228	0.919963
LINC01128	309.393	-0.497749	0.125532	-3.9651	7.33642e-05	0.000570318
LOC107984850	4.5344	0.211805	1.31165	0.16148	0.871715	0.939048
LOC284600	5.59275	2.03098	1.1877	1.71001	0.087264	0.211528
LINC02593	0.343984	3.54396	5.16603	0.686012	0.492705
SAMD11	2.18116	3.35609	1.68881	1.98726	0.0468939	0.132152
NOC2L	1956.14	0.0570008	0.317887	0.179312	0.857693	0.931688
KLHL17	275.635	0.0382875	0.315986	0.121169	0.903557	0.957006
PLEKHN1	20.4646	2.07423	0.721906	2.87326	0.00406258	0.0184497
HES4	95.2398	0.592692	0.595164	0.995847	0.319324	0.522483
ISG15	10054.6	0.230026	0.69465	0.331139	0.74054	0.863645
AGRN	2527.26	-0.891161	0.488501	-1.82428	0.0681102	0.175771
LOC100288175	37.29	0.908032	0.768002	1.18233	0.237074	0.428217
LOC105378948	34.4289	0.55197	0.743259	0.742635	0.457703	0.656085
C1orf159	482.392	-0.0704628	0.222435	-0.316779	0.751411	0.870472
LOC124903820	7.60919	-1.24826	0.756942	-1.64908	0.0991303	0.232781
LOC124903818	9.47848	-3.89829	1.10923	-3.51441	0.000440732	0.00277238
TTLL10-AS1	16.7907	-4.6622	1.03808	-4.49117	7.0834e-06	7.1499e-05
TTLL10	50.7552	-3.34692	0.68811	-4.86394	1.15073e-06	1.37677e-05
TNFRSF18	124.465	-1.31675	0.834641	-1.57762	0.114652	0.25871
TNFRSF4	1253.08	-0.387095	0.569107	-0.680179	0.496391	0.689937
SDF4	2892.63	0.328567	0.163408	2.01072	0.044355	0.126625
B3GALT6	827.546	0.107782	0.185092	0.582314	0.560355	0.739755
C1QTNF12	16.0681	-0.730976	0.577169	-1.26649	0.205339	0.388782
UBE2J2	1289.29	-0.113535	0.123701	-0.917813	0.358717	0.563966
SCNN1D	112.601	-1.42159	0.350854	-4.0518	5.08245e-05	0.000410768
ACAP3	1385.58	-0.357115	0.185482	-1.92533	0.0541881	0.147802
PUSL1	128.107	0.245704	0.238467	1.03035	0.302847	0.506086
INTS11	2040.51	-0.0409671	0.141683	-0.289146	0.772469	0.882947
CPTP	454.026	-0.0295291	0.196365	-0.150379	0.880466	0.944196
TAS1R3	29.2549	-0.980856	0.417481	-2.34946	0.0188006	0.0643187
DVL1	625.014	-0.580062	0.166256	-3.48897	0.00048488	0.00301369
MXRA8	98.9441	-0.53855	0.227464	-2.36763	0.0179025	0.0619426
AURKAIP1	1005.08	0.208819	0.149618	1.39568	0.162811	0.331591
CCNL2	4425.99	-0.207085	0.16436	-1.25995	0.207687	0.391862
MRPL20-AS1	368.508	-0.0536514	0.11841	-0.453096	0.650479	0.804724
MRPL20	897.962	-0.0762232	0.2535	-0.300683	0.763656	0.878081
MRPL20-DT	75.3686	-0.737416	0.333165	-2.21337	0.0268724	0.0858322
ANKRD65	5.11059	0.187703	0.963878	0.194738	0.845598	0.924097
TMEM88B	14.7274	-4.9653	1.59849	-3.10625	0.00189477	0.00974648
VWA1	8.95673	-1.42249	0.998414	-1.42475	0.154229	0.319358
ATAD3C	8.5466	-2.8399	0.811972	-3.49753	0.00046958	0.00293025
ATAD3B	757.961	-0.273276	0.436273	-0.626387	0.531061	0.717945
ATAD3A	914.207	-0.37988	0.418403	-0.907929	0.363916	0.568858
TMEM240	2.62515	-2.35306	1.28159	-1.83605	0.0663509	0.172376
SSU72	1720.71	0.254959	0.169127	1.5075	0.131682	0.285642
FNDC10	108.885	0.649045	0.489982	1.32463	0.185293	0.363188
LOC105378586	2.31982	-0.777827	1.62576	-0.478438	0.632338	0.792991
MIB2	316.127	-0.497841	0.177244	-2.80879	0.00497285	0.0218757
LOC124903821	65.9492	-1.14483	0.431862	-2.65091	0.00802754	0.0324005
MMP23B	11.6033	-4.30087	1.65706	-2.59548	0.00944581	0.0369477
CDK11B	1366.13	-0.0151005	0.189296	-0.0797721	0.936419	0.974546
SLC35E2B	2559.98	-0.390851	0.275703	-1.41765	0.156292	0.322112
MMP23A	34.5126	0.468098	0.663529	0.705467	0.48052	0.675894
CDK11A	1092.38	-0.28736	0.236061	-1.21732	0.223484	0.41118
SLC35E2A	923.724	-0.888383	0.481676	-1.84436	0.0651311	0.170069
LOC112268218	8.19561	-0.621906	0.931121	-0.667911	0.50419	0.69681
NADK	4651.3	1.13831	0.168892	6.73984	1.58558e-11	4.94185e-10
GNB1	13986.2	0.728976	0.153251	4.75675	1.96732e-06	2.23751e-05
GNB1-DT	7.95788	-0.459362	0.556288	-0.825764	0.408938	0.611178
LOC124903822	5.14873	-1.67574	1.03634	-1.61699	0.105881	0.244376
CALML6	7.91027	-3.20804	1.13613	-2.82365	0.00474806	0.0210568
TMEM52	9.0693	-0.704176	1.11966	-0.628918	0.529403	0.716881
GABRD	0.56329	1.88684	5.23322	0.36055	0.718436
PRKCZ	74.669	1.18128	0.744525	1.58662	0.112598	0.2556
PRKCZ-AS1	15.0557	-0.486241	0.58735	-0.827856	0.407752	0.609981
FAAP20	590.592	0.160618	0.195122	0.823164	0.410415	0.612731
LOC112268219	96.6421	-0.477845	0.370765	-1.28881	0.197464	0.379327
LOC105378593	8.60686	-0.256286	0.630391	-0.40655	0.684338	0.82856
SKI	2297.22	0.157925	0.398636	0.396162	0.691985	0.833012
LOC124903824	14.907	-1.07361	0.793816	-1.35247	0.176224	0.350922
MORN1	88.4974	-0.535497	0.25773	-2.07774	0.0377331	0.11182
LOC100129534	36.04	-0.808575	0.398119	-2.03099	0.0422563	0.121911
RER1	2034.52	0.143032	0.105166	1.36005	0.173813	0.347625
PEX10	185.376	0.0582549	0.195848	0.29745	0.766123	0.879612
PLCH2	1.18333	-1.71203	3.40236	-0.503189	0.614831
PANK4	72.5452	-0.838233	0.832071	-1.00741	0.31374	0.516719
HES5	0.839571	-1.96908	5.22759	-0.37667	0.706419
TNFRSF14-AS1	9.47395	-2.24228	0.891394	-2.51547	0.0118873	0.0446355
TNFRSF14	148.239	0.00493269	0.639127	0.00771786	0.993842	1
LOC100996583	1.7193	-0.937785	2.09164	-0.448349	0.653902	0.806864
PRXL2B	12.5599	-0.616892	0.58399	-1.05634	0.290813	0.492919
TTC34	3.10706	-0.732545	1.33982	-0.546748	0.584552	0.758879
LOC124903827	9.87788	-2.15292	1.67116	-1.28828	0.19765	0.379426
PRDM16	30.4306	-0.705376	0.737454	-0.956502	0.338818	0.54193
LOC107984909	2.97633	0.0457005	2.13561	0.0213992	0.982927	0.996232
LOC105378605	1.41168	-0.960746	2.31537	-0.414943	0.678183
LOC124903828	1.22702	0	2.91537	0	1
LOC105378604	38.8828	3.0605	1.03308	2.96249	0.0030516	0.014551
ARHGEF16	1.70968	-1.04218	1.66493	-0.62596	0.531341	0.718034
MEGF6	311.175	-0.511915	0.508077	-1.00755	0.313669	0.516675
TPRG1L	903.791	0.142709	0.369606	0.386112	0.699414	0.837567
WRAP73	485.114	0.228985	0.183627	1.24701	0.212393	0.397454
TP73	10.6143	-1.48957	0.650985	-2.28818	0.022127	0.0733777
TP73-AS1	919.442	-1.16751	0.0975904	-11.9634	5.52681e-33	1.99288e-30
CCDC27	3.76563	-5.9538	1.97709	-3.0114	0.00260042	0.0127215
SMIM1	139.81	-4.42456	0.729702	-6.06353	1.33169e-09	2.93072e-08
LRRC47	1518.53	-0.535168	0.0921239	-5.80922	6.27634e-09	1.195e-07
CEP104	1366.91	-0.185401	0.166322	-1.11471	0.264974	0.462329
LOC124903829	24.532	-0.670641	0.553188	-1.21232	0.22539	0.413551
DFFB	271.656	-0.577635	0.251595	-2.29589	0.0216819	0.0722154
C1orf174	1099.4	-0.505392	0.158265	-3.19333	0.00140641	0.00753623
LINC01134	15.1398	-1.34877	0.627239	-2.15033	0.0315288	0.0974511
AJAP1	6.91355	-2.88305	1.73036	-1.66615	0.0956833	0.226688
NPHP4	466.518	0.223389	0.139913	1.59662	0.11035	0.251767
KCNAB2	5228.28	1.34478	0.25093	5.35918	8.36022e-08	1.27819e-06
LOC124903831	10.6994	0.916636	0.772645	1.18636	0.23548	0.426257
CHD5	30.0265	-0.514371	0.896622	-0.573676	0.566187	0.745139
RPL22	5614.22	0.107869	0.152964	0.70519	0.480692	0.675952
RNF207	59.4476	-2.30142	0.564097	-4.07983	4.50684e-05	0.00036947
ICMT	1755.82	0.108818	0.257416	0.422731	0.672491	0.82009
ICMT-DT	11.4033	-0.288711	0.72316	-0.399236	0.68972	0.831523
GPR153	291.005	0.282918	0.68499	0.413026	0.679588	0.825081
ACOT7	1032.51	-0.597931	0.325664	-1.83603	0.0663527	0.172376
HES2	7.1651	-3.04356	0.804187	-3.78464	0.000153932	0.00109962
ESPN	411.317	-6.87676	1.07515	-6.39612	1.59377e-10	4.14592e-09
TNFRSF25	78.4959	-4.61204	0.527815	-8.73799	2.37293e-18	1.85389e-16
PLEKHG5	9.50805	-2.96613	1.54317	-1.9221	0.0545937	0.148683
NOL9	849.423	-0.215812	0.252529	-0.854602	0.392771	0.596925
TAS1R1	4.03676	-2.09996	1.26225	-1.66366	0.0961812	0.227546
ZBTB48	691.709	0.150232	0.178855	0.839966	0.400927	0.604343
KLHL21	631.898	-0.633492	0.234884	-2.69704	0.00699583	0.028985
LOC107984913	11.4576	-2.20306	0.787607	-2.79715	0.00515552	0.0225902
PHF13	490.668	-0.982236	0.244689	-4.01422	5.96437e-05	0.000472273
THAP3	228.431	-0.00561367	0.201437	-0.0278681	0.977767	0.994268
DNAJC11	1304.31	-0.346876	0.270943	-1.28026	0.200455	0.382876
CAMTA1-DT	7.09475	0.0983907	0.848186	0.116001	0.907651	0.959276
CAMTA1	563.908	0.275812	0.15039	1.83398	0.0666569	0.172917
LOC124903832	74.9205	0.214225	0.613344	0.349274	0.726884	0.855041
LOC105376689	16.4321	0.0591233	0.722021	0.0818857	0.934738	0.973298
VAMP3	1673.63	0.746796	0.16798	4.44574	8.75883e-06	8.62561e-05
PER3	598.256	-0.570867	0.433634	-1.31647	0.188015	0.366954
LOC124903833	28.0148	-1.13914	0.599786	-1.89925	0.0575319	0.154708
UTS2	54.2616	-4.9867	1.2983	-3.84095	0.000122559	0.000898793
TNFRSF9	362.229	-0.735274	0.321833	-2.28464	0.0223338	0.0738826
PARK7	2157.77	0.0421878	0.177395	0.237819	0.812022	0.905247
LOC124903834	60.4717	0.570687	0.540513	1.05583	0.291048	0.493245
ERRFI1	24.8403	1.09893	0.444218	2.47386	0.0133663	0.0489671
SLC45A1	0.782887	2.95272	3.53306	0.83574	0.403301
RERE	8066.85	0.803083	0.232191	3.45871	0.000542771	0.00332587
RERE-AS1	27.9969	2.18806	0.446223	4.90352	9.41351e-07	1.15033e-05
ENO1	21269.9	0.97404	0.350304	2.78056	0.00542656	0.0234924
ENO1-AS1	7.36287	0.558811	0.717915	0.77838	0.436345	0.636921
LOC112268261	0.65175	0	5.2679	0	1
SLC2A5	162.283	2.77298	0.960228	2.88783	0.00387909	0.0178026
GPR157	436.454	-0.778364	0.881112	-0.883387	0.377027	0.582038
MIR34AHG	46.623	-0.186512	0.744627	-0.250477	0.802219	0.899335
LNCTAM34A	3.1029	-1.82955	1.07403	-1.70345	0.0884848	0.213805
H6PD	1636.07	0.45147	0.411069	1.09828	0.272081	0.470873
LOC124903836	14.6328	0.152871	0.671634	0.227611	0.819949	0.909812
SPSB1	191.99	-1.56441	0.837438	-1.86809	0.0617496	0.163388
LINC02606	9.60337	-0.775335	0.831179	-0.932813	0.350917	0.555391
SLC25A33	496.941	0.177404	0.209463	0.846949	0.397023	0.600816
TMEM201	689.422	-0.537464	0.325361	-1.6519	0.0985545	0.231734
LOC124903837	5.48604	-0.390463	0.967857	-0.403431	0.686631	0.829935
PIK3CD	7141.83	1.41645	0.226833	6.24444	4.25309e-10	1.02031e-08
PIK3CD-AS1	131.319	3.10067	0.480669	6.45074	1.11307e-10	2.95424e-09
PIK3CD-AS2	26.6693	-2.77223	0.476628	-5.81634	6.01508e-09	1.14993e-07
LOC124903839	14.3378	-0.145175	0.713547	-0.203456	0.838779	0.920379
CLSTN1	5035.49	0.546275	0.206211	2.64911	0.0080704	0.0325398
CTNNBIP1	407.815	0.811029	0.2367	3.42639	0.000611652	0.00368059
LOC105376717	3.72689	-3.61805	1.38154	-2.61885	0.00882277	0.0349304
LOC124903838	11.9137	0.286108	0.523827	0.546187	0.584937	0.759221
LZIC	1031.76	0.11996	0.103411	1.16003	0.246037	0.439671
NMNAT1	306.212	0.752453	0.129987	5.7887	7.09327e-09	1.33966e-07
UBE4B	2870.63	-0.016409	0.195471	-0.0839458	0.9331	0.97259
KIF1B	3523.47	1.83988	0.227525	8.08649	6.14088e-16	3.61633e-14
PGD	20565.3	1.08379	0.126599	8.56083	1.12063e-17	7.95917e-16
CENPS-CORT	4.53647	-0.995247	1.41623	-0.702745	0.482215	0.677668
CENPS	23.8779	-0.186068	0.404771	-0.459688	0.64574	0.80155
CORT	6.81884	0.325468	1.11017	0.293168	0.769393	0.881484
DFFA	1698.5	-0.0820632	0.337381	-0.243236	0.807823	0.902682
PEX14	798.579	0.119224	0.2237	0.532965	0.594058	0.765576
CASZ1	767.935	-0.191206	0.269502	-0.709477	0.478028	0.674033
C1orf127	53.5238	2.33508	0.571507	4.08584	4.39179e-05	0.000360289
TARDBP	6352.22	0.0117194	0.184154	0.063639	0.949258	0.981589
MASP2	194.438	0.31593	0.272697	1.15854	0.246644	0.440344
SRM	1701.82	0.0671019	0.516474	0.129923	0.896627	0.953025
EXOSC10	3479.86	-0.183165	0.185567	-0.987056	0.323615	0.526692
EXOSC10-AS1	4.70346	1.32141	0.900086	1.46809	0.142079	0.301688
MTOR	3689.77	0.0665123	0.170526	0.390041	0.696506	0.835545
MTOR-AS1	1.42109	1.28117	1.91154	0.670228	0.502713
ANGPTL7	2.70045	1.25676	1.39046	0.903848	0.366076	0.571168
UBIAD1	832.1	-0.0126544	0.139329	-0.0908243	0.927632	0.969684
LOC124903841	2.48988	-3.08379	3.17171	-0.97228	0.330911	0.534263
FBXO2	15.645	1.95487	1.21024	1.61528	0.10625	0.244843
FBXO44	472.022	1.18824	0.349683	3.39804	0.000678696	0.0040292
FBXO6	1897.18	1.2774	0.188893	6.76255	1.35586e-11	4.2944e-10
MAD2L2	748.998	0.396694	0.222028	1.78668	0.0739888	0.187253
DRAXIN	10.5383	1.38113	0.697149	1.98111	0.0475785	0.133646
AGTRAP	787.648	1.69852	0.430183	3.94836	7.86883e-05	0.000606477
MTHFR	3261.02	-0.447091	0.245753	-1.81927	0.0688704	0.177169
CLCN6	2669.64	0.277093	0.135161	2.05008	0.0403562	0.117821
NPPA-AS1	93.7071	0.600581	0.38117	1.57562	0.115112	0.259414
NPPA	91.2077	0.689274	0.478232	1.4413	0.149501	0.312413
RNU5E-1	4.56063	1.6135	1.18139	1.36577	0.17201	0.344933
LOC124903843	3.10442	0.347742	1.27608	0.272509	0.785231	0.890652
KIAA2013	1716.24	0.595071	0.2302	2.58502	0.00973739	0.0378797
PLOD1	1154.44	1.12522	0.250594	4.49021	7.11518e-06	7.17889e-05
MFN2	2940.07	0.0447067	0.176623	0.25312	0.800176	0.898296
MIIP	1600.83	0.897026	0.317621	2.8242	0.00473984	0.0210283
TNFRSF8	92.86	-0.790772	1.07187	-0.737747	0.460668	0.658322
TNFRSF1B	3249.77	2.23655	0.36509	6.12603	9.00972e-10	2.04622e-08
LOC124903844	15.5396	2.12721	0.72512	2.93359	0.00335065	0.0157486
VPS13D	3057.02	-0.192795	0.230519	-0.836352	0.402957	0.605939
LOC124903845	2.8878	-0.616422	1.40906	-0.43747	0.661771	0.81225
SNORA59A	4.81044	-1.7972	0.821429	-2.1879	0.0286772	0.0903287
LINC02766	21.9435	-0.770939	0.635342	-1.21342	0.224968	0.413034
DHRS3	136.662	-2.56148	1.32015	-1.9403
PDPN	0.53314	0	5.2679	0	1
PRDM2	2759.53	0.092778	0.137675	0.673892	0.50038	0.693348
KAZN	71.3962	-2.91601	0.522114	-5.58501	2.33682e-08	4.00661e-07
LOC124903848	3.36442	0	2.91719	0	1	1
TMEM51-AS1	8.32223	6.61413	1.65849	3.98805	6.66174e-05	0.000522025
TMEM51	439.034	2.69257	0.377561	7.13148	9.92958e-13	3.70588e-11
TMEM51-AS2	2.21389	0.379048	1.23981	0.305729	0.759811	0.875926
FHAD1	70.1075	3.59297	0.623632	5.76136	8.34389e-09	1.54719e-07
LOC124903852	2.09729	4.20515	1.6365	2.5696	0.0101816	0.0391786
FHAD1-AS1	9.04356	2.64075	0.958243	2.75583	0.00585439	0.0249982
LOC124903851	1.95876	2.06701	1.57895	1.30911	0.190499	0.370286
EFHD2-AS1	9.75168	1.07788	0.621299	1.73489	0.0827611	0.20367
EFHD2	4370.69	1.54931	0.186948	8.2874	1.15751e-16	7.35223e-15
CTRC	5.06273	0.958698	1.2172	0.787628	0.430915	0.632026
CELA2B	4.38229	-0.223789	1.19216	-0.187718	0.851098	0.927341
CASP9	378.618	0.18949	0.194399	0.974745	0.329687	0.533314
DNAJC16	1013.49	-0.256424	0.155476	-1.64929	0.0990884	0.232709
AGMAT	58.0482	-0.258749	0.503358	-0.514046	0.60722	0.776348
LOC124903854	1.77128	-0.0644629	1.39988	-0.046049	0.963271	0.988535
DDI2	2975.91	-0.779232	0.190461	-4.09131	4.28951e-05	0.000353259
RSC1A1	3.94641	-0.470902	0.950446	-0.495453	0.62028	0.785123
PLEKHM2	3175.35	0.203941	0.135312	1.50718	0.131763	0.285739
SLC25A34	115.463	0.253613	0.277857	0.912745	0.361377	0.56658
UQCRHL	46.8618	-0.74845	0.369507	-2.02554	0.0428121	0.12312
SPEN-AS1	108.461	-0.320869	0.215215	-1.49092	0.135982	0.292103
SPEN	7844.68	0.164179	0.145909	1.12522	0.260497	0.456932
ZBTB17	1097.02	0.187763	0.143903	1.30478	0.191966	0.372326
LOC124903855	90.9656	0.0767671	0.313954	0.244517	0.806831	0.902003
HSPB7	12.336	2.53207	1.65199	1.53274	0.125341	0.275715
CLCNKA	5.10265	-0.699013	1.19323	-0.585816	0.557999	0.737933
CLCNKB	11.8988	-8.11105	1.47137	-5.51257	3.53622e-08	5.84912e-07
EPHA2	300.331	3.74827	1.08309	3.46072	0.000538739	0.00330376
EPHA2-AS1	3.17112	3.74544	2.8781	1.30136	0.193136	0.373878
FBXO42	11.1075	-0.365993	0.78995	-0.463312	0.643141	0.800094
SZRD1	56.5271	0.32145	0.427437	0.752042	0.452026	0.650853
NECAP2	247.307	-0.810663	0.802028	-1.01077	0.312128	0.515115
CROCCP3	9.90366	-1.59948	0.919062	-1.74034	0.081799	0.201981
NBPF1	15.7828	0.612548	0.532327	1.1507	0.249857	0.44432
LOC124900584	101.372	-1.13867	0.880667	-1.29296	0.196025	0.377875
CROCCP2	29.5007	-1.07575	0.94483	-1.13856	0.254885	0.450596
MST1P2	13.5208	-1.40181	0.592102	-2.36751	0.0179081	0.0619529
LOC105376805	2.05971	0.348672	2.15135	0.162071	0.87125	0.938824
CROCC	25.4318	-0.370482	0.645849	-0.573636	0.566214	0.745139
MFAP2	5.21261	-3.11783	1.94424	-1.60363	0.108796	0.249117
ATP13A2	28.3802	1.89489	1.17968	1.60628	0.108212	0.248138
SDHB	11.6278	1.13833	0.585526	1.94412	0.0518815	0.142816
PADI2	93.3753	5.53597	1.01962	5.42946	5.6524e-08	8.94538e-07
PADI4	54.5686	-1.15762	1.32454	-0.873977	0.382131	0.586242
RCC2	387.577	-0.799893	0.647147	-1.23603	0.216447	0.402142
ARHGEF10L	348.414	10.4313	1.12131	9.30281	1.36785e-20	1.34705e-18
KLHDC7A	2.03548	-2.54387	3.02317	-0.841459	0.400091	0.603531
ALDH4A1	484.864	-0.0379235	0.211981	-0.1789	0.858016	0.931778
IFFO2	552.493	-0.48215	0.253357	-1.90305	0.0570345	0.153652
UBR4	13399.8	-0.377042	0.229763	-1.641	0.100797	0.235893
EMC1-AS1	34.4565	-0.52948	0.465216	-1.13814	0.255062	0.450705
EMC1	1827.21	0.272249	0.186734	1.45795	0.144855	0.305928
MRTO4	754.713	-0.25592	0.463391	-0.552277	0.580759	0.75638
AKR7L	8.08651	-0.431045	0.701115	-0.614799	0.538688	0.723822
AKR7A3	9.27349	0.390513	0.763873	0.511227	0.609192	0.778106
LOC124903867	20.5198	0.423075	0.626889	0.67488	0.499752	0.692678
LOC100506730	57.9732	0.536584	0.420545	1.27592	0.201982	0.384821
AKR7A2	448.452	0.740438	0.258304	2.86654	0.00414986	0.0187697
SLC66A1	623.119	1.48532	0.219539	6.76563	1.32733e-11	4.20974e-10
CAPZB	4984.62	0.741358	0.153324	4.83524	1.32983e-06	1.56941e-05
LOC124903869	1.70816	-1.46651	2.42961	-0.603598	0.546111	0.728936
LOC105376819	3.32665	-1.14153	1.06963	-1.06723	0.285869	0.487323
MICOS10-DT	1.24308	2.38949	2.04556	1.16814	0.242752
MICOS10	351.944	0.270135	0.216978	1.24499	0.213137	0.398525
RPS14P3	29.7851	0.488514	0.746593	0.654324	0.512903	0.70383
HTR6	1.76732	1.24751	1.31422	0.949239	0.342499	0.546084
TMCO4	363.615	0.562655	0.305455	1.84203	0.0654714	0.170635
OTUD3	734.184	-0.465697	0.576278	-0.808112	0.419026	0.620256
PLA2G2A	10.4933	-7.61312	2.48043	-3.06928	0.00214579	0.0108441
PLA2G2D	8.16548	2.85078	1.94898	1.46271	0.143548	0.304037
LOC117779438	1.73604	2.96532	2.88547	1.02767	0.304104	0.507447
PLA2G2C	1.74213	-4.11693	2.35801	-1.74594	0.0808221	0.200265
UBXN10	65.1265	-6.98112	2.32205	-3.00645	0.00264319	0.0129038
LOC105376825	2.83985	-5.85189	2.00516	-2.91841	0.00351823	0.0163807
CAMK2N1	1.40062	-4.082	3.35128	-1.21804	0.223208
MUL1	607.486	0.346234	0.187935	1.84231	0.0654299	0.17055
FAM43B	1.53096	4.97996	2.65969	1.87238	0.0611534
CDA	45.6119	3.68466	1.55095	2.37574	0.017514	0.0609129
PINK1	139.024	-0.334262	0.402698	-0.830054	0.406508	0.608996
PINK1-AS	118.464	0.247829	0.258171	0.95994	0.337085	0.540224
DDOST	4745.66	0.623892	0.14301	4.36258	1.28537e-05	0.000121822
KIF17	93.8423	4.3214	0.762162	5.66993	1.42857e-08	2.53466e-07
HP1BP3	9167.55	-0.189618	0.127249	-1.49013	0.136191	0.292445
EIF4G3	3683.56	-0.235163	0.176099	-1.3354	0.181745	0.358352
ECE1	3512.61	-2.35214	0.413918	-5.68262	1.32646e-08	2.37144e-07
LOC124903872	4.12927	-0.80307	1.20021	-0.669106	0.503428	0.696482
ECE1-AS1	28.0929	-2.58586	0.989967	-2.61207	0.00899959	0.0355225
NBPF3	76.5032	-1.96376	1.35444	-1.44987	0.147096	0.309039
ALPL	2.49421	-5.79157	2.08019	-2.78415	0.00536679	0.0233017
RAP1GAP	215.59	-2.45049	0.84548	-2.89835	0.00375138	0.0172944
USP48	5654.81	-0.166239	0.172276	-0.964956	0.334567	0.537868
LDLRAD2	91.0852	1.32836	0.479456	2.77056	0.00559606	0.0240526
HSPG2	2521.32	-3.2366	0.477455	-6.77886	1.21128e-11	3.87841e-10
LINC01635	14.6335	-0.295006	0.518304	-0.569176	0.569237	0.747522
LINC00339	214.963	0.000944458	0.250313	0.0037731	0.99699	1
CDC42	8889.19	0.451373	0.189063	2.38743	0.0169669	0.0593712
WNT4	8.34582	0.178393	0.789769	0.22588	0.821295	0.910319
LOC105376845	2.03048	-1.20826	1.62908	-0.741681	0.458281	0.656512
LOC105376850	1.61411	-1.3695	1.86623	-0.733832	0.463051
ZBTB40	2143.9	-0.266452	0.127333	-2.09256	0.0363888	0.108743
EPHA8	1.07688	-4.00908	3.08904	-1.29784	0.194343
C1QA	217.561	10.5829	1.47652	7.16751	7.63726e-13	2.90117e-11
C1QC	572.646	9.28995	1.1828	7.8542	4.02328e-15	2.0955e-13
C1QB	1129.64	6.76852	0.853075	7.93427	2.11742e-15	1.1435e-13
EPHB2	286.82	3.91432	0.629149	6.22161	4.92082e-10	1.16853e-08
KDM1A	2767.97	-0.785294	0.178753	-4.39319	1.11701e-05	0.000107473
LUZP1	1659.78	0.300245	0.275717	1.08896	0.276172	0.476159
HNRNPR	10.5234	3.53599	1.12734	3.13659	0.00170925	0.0089013
E2F2	1.09814	1.6025	2.58229	0.620575	0.534879
RPL11	15761.6	0.313758	0.18008	1.74232	0.0814518	0.201378
ELOA	2972.08	0.351695	0.227964	1.54276	0.122888	0.272108
ELOA-AS1	17.7352	-1.45948	0.507973	-2.87314	0.00406416	0.0184497
PITHD1	899.083	-0.647788	0.195363	-3.31582	0.000913756	0.00522356
LOC105376860	7.13548	-0.683621	0.681529	-1.00307	0.315827	0.519077
LYPLA2	1444	0.436806	0.195285	2.23676	0.0253023	0.0818659
GALE	454.491	0.351902	0.249834	1.40854	0.158971	0.325824
HMGCL	664.294	0.300042	0.251472	1.19315	0.232812	0.423025
LOC105376861	0.829409	1.04636	3.68484	0.283965	0.776438
FUCA1	639.344	0.803373	0.211865	3.79191	0.000149494	0.00107184
CNR2	481.784	0.0542586	0.516256	0.1051	0.916296	0.963618
PNRC2	5556.28	0.112956	0.209241	0.539838	0.589309	0.762264
SRSF10	6650.17	-0.115174	0.228602	-0.503819	0.614389	0.78114
IL22RA1	1.04566	-2.8398	3.59678	-0.789541	0.429796
LOC124903879	34.9286	1.00906	1.29464	0.779411	0.435738	0.636352
IFNLR1	438.302	2.75979	0.839232	3.28847	0.00100735	0.00567962
LINC02800	0.668368	0	5.2679	0	1
GRHL3-AS1	2.51386	-0.347863	1.52492	-0.228119	0.819554	0.909553
GRHL3	4.26707	0.757228	1.4155	0.534953	0.592683	0.764476
STPG1	199.171	-0.417479	0.225566	-1.85081	0.0641975	0.168118
NIPAL3	1128.88	-0.690608	0.192766	-3.58262	0.000340165	0.00220976
RCAN3	822.702	0.777657	0.192797	4.03356	5.49374e-05	0.000439762
NCMAP	16.5131	-0.553629	2.15801	-0.256547	0.797529	0.896863
SRRM1	6445	-0.216274	0.161165	-1.34194	0.179615	0.355589
CLIC4	11024.3	1.16916	0.453102	2.58034	0.00987029	0.0382569
LOC105376876	11.0399	0.913153	0.957971	0.953216	0.340481	0.543758
RUNX3	5756.65	0.420256	0.189171	2.22156	0.026313	0.0844133
MIR6731	2.25181	-0.457024	1.39221	-0.328273	0.742705	0.865185
RUNX3-AS1	59.242	-0.425713	0.444127	-0.958539	0.337791	0.540863
LINC02793	5.04189	-0.776171	1.27226	-0.610071	0.541815	0.726158
SYF2	1460.12	0.213992	0.274633	0.779195	0.435865	0.636459
LOC124903881	9.5538	-1.41245	0.605896	-2.33117	0.0197444	0.0669612
RSRP1	4315.92	-0.244698	0.210004	-1.16521	0.243934	0.437506
RHD	20.8501	-3.69536	1.76025	-2.09933	0.0357875	0.107386
TMEM50A	4897.98	-0.159297	0.211548	-0.753006	0.451446	0.650298
LOC124904823	2.65725	-0.421567	1.76786	-0.238462	0.811523	0.904875
RHCE	48.1154	-4.34208	0.633398	-6.85522	7.12031e-12	2.36048e-10
MACO1	1785.45	-0.755294	0.214322	-3.5241	0.000424924	0.00268736
LDLRAP1	793.149	-0.51588	0.204353	-2.52445	0.0115879	0.0437706
MAN1C1	175.597	0.782339	0.720762	1.08543	0.27773	0.477756
SELENON	2397.71	0.151006	0.33533	0.450321	0.652479	0.806081
MTFR1L	845.575	-0.418115	0.210628	-1.98509	0.047135	0.132655
LOC646471	158.424	-0.747759	0.308467	-2.42411	0.0153459	0.0547333
AUNIP	331.437	-0.936673	0.376116	-2.49039	0.0127605	0.047248
PAQR7	628.598	-1.24925	0.423388	-2.95061	0.00317152	0.015017
STMN1	7583.2	-0.178145	0.169578	-1.05052	0.293479	0.49569
PAFAH2	1172.05	0.117499	0.278996	0.42115	0.673646	0.820928
EXTL1	2.17289	0.29184	1.52803	0.190991	0.848533	0.925934
SLC30A2	1.11417	-4.3024	3.31151	-1.29923	0.193866
TRIM63	3.9695	-0.831904	2.79803	-0.297318	0.766224	0.879684
PDIK1L	787.966	-0.825833	0.254131	-3.24963	0.00115553	0.00638157
ZNF593OS	2.73058	-0.390979	1.17884	-0.331662	0.740144	0.863446
ZNF593	66.7093	0.0954858	0.390759	0.24436	0.806952	0.902054
CNKSR1	37.1332	-1.25507	0.544991	-2.30293	0.021283	0.0711195
ZPLD2P	1.2486	-3.77243	1.92234	-1.96241	0.0497147
CEP85	1856.91	-0.170813	0.167934	-1.01715	0.309084	0.512364
SH3BGRL3	6998.98	1.12014	0.286205	3.91378	9.0863e-05	0.000690771
UBXN11	498.81	1.4435	0.333376	4.32997	1.49133e-05	0.000138521
CD52	1071.12	1.34251	0.444296	3.02165	0.00251403	0.0123727
CRYBG2	3.97415	-0.657456	1.05597	-0.622609	0.533541	0.719679
ZNF683	32.4771	-3.40519	1.27255	-2.67587	0.00745357	0.0304828
DHDDS	1401.6	0.405855	0.248118	1.63573	0.101896	0.237612
DHDDS-AS1	26.3152	-0.0838238	0.418946	-0.200083	0.841416	0.921719
HMGN2	9591.22	0.507199	0.219337	2.31242	0.0207547	0.0697417
LOC124900417	45.9483	0.552902	0.364049	1.51876	0.128824	0.281159
ARID1A	9339.26	0.280381	0.146943	1.9081	0.0563787	0.152179
PIGV	400.203	-0.693277	0.247327	-2.80308	0.00506171	0.0222374
ZDHHC18	1437.54	0.270324	0.145332	1.86005	0.062879	0.165702
SFN	7.6811	1.22709	1.19327	1.02834	0.303788	0.507099
GPN2	895.048	-0.00246314	0.156781	-0.0157107	0.987465	0.997896
GPATCH3	386.981	0.0865281	0.120159	0.720114	0.471455	0.668231
NUDC	2586.61	-0.244673	0.411883	-0.594035	0.552489	0.733677
TRNP1	1.58029	0.864565	2.23599	0.38666	0.699008
TENT5B	7.10016	0.541575	0.720274	0.751901	0.452111	0.650906
LOC101928391	20.5743	1.03401	0.803966	1.28614	0.198395	0.380361
SLC9A1	1950.11	0.411401	0.273872	1.50217	0.133054	0.28775
WDTC1	2525.21	-0.800531	0.202265	-3.95783	7.56324e-05	0.000584462
TMEM222	712.604	0.102738	0.100718	1.02005	0.307704	0.511306
ACTG1P20	93.105	0.160629	0.281401	0.570819	0.568123	0.746896
SYTL1	968.782	0.949338	0.816992	1.16199	0.245239	0.43904
MAP3K6	534.73	2.40536	0.380981	6.31361	2.72604e-10	6.79713e-09
CD164L2	4.65167	0.597183	1.73545	0.344108	0.730765	0.857756
GPR3	38.277	2.1819	0.793105	2.75108	0.00593983	0.0253031
WASF2	10155.9	0.498678	0.164596	3.0297	0.00244795	0.0120917
LOC105376892	11.2078	-1.07577	0.88482	-1.21581	0.224059	0.412054
AHDC1	1295.23	-0.49044	0.307304	-1.59594	0.110501	0.252037
FGR	1264.94	3.03103	0.563246	5.38136	7.39239e-08	1.14516e-06
LINC02574	5.50579	0.321907	0.898769	0.358164	0.720221	0.850955
IFI6	14045.2	0.267091	0.29471	0.906284	0.364786	0.569683
FAM76A	433.144	0.100619	0.167876	0.599363	0.548931	0.731139
STX12	1404.56	1.04899	0.204556	5.12815	2.92611e-07	3.98039e-06
LOC124903885	1.92189	4.02319	1.62608	2.47416	0.0133548	0.0489385
PPP1R8	1547.26	-0.234579	0.109997	-2.13259	0.0329585	0.100872
THEMIS2	2626.86	1.06632	0.328042	3.25056	0.00115179	0.00636388
RPA2	2105.09	-0.120971	0.159013	-0.760767	0.446797	0.645823
SMPDL3B	135.736	-0.424699	0.833225	-0.509705	0.610258	0.778619
XKR8	311.687	0.606513	0.206984	2.93024	0.00338704	0.0158803
EYA3	1871.33	0.336145	0.147861	2.27339	0.0230027	0.0757665
PTAFR	3879.21	2.32072	0.490859	4.72788	2.26872e-06	2.5491e-05
DNAJC8	3474.09	0.0699338	0.117932	0.593001	0.553181	0.734171
MED18	1.68375	0.800963	2.20984	0.362453	0.717014	0.849299
PHACTR4	3776.81	-0.236667	0.199342	-1.18724	0.235132	0.425811
SNHG3	1737.98	-0.544521	0.608827	-0.894378	0.37112	0.57639
RCC1	1341.52	-0.336338	0.373584	-0.900299	0.367961	0.573041
SNORA73A	52.9386	-0.786152	0.772788	-1.01729	0.309014	0.512356
SNORA73B	65.5983	-0.986538	0.733228	-1.34547	0.178472	0.353982
LOC124904836	3.16999	-0.339365	1.00089	-0.339064	0.734561	0.860192
TRNAU1AP	482.24	0.0530949	0.203936	0.260351	0.794593	0.89557
SNHG12	347.893	-0.13993	0.315465	-0.443568	0.657355	0.809365
SNORD99	9.68094	-0.363434	0.763084	-0.476271	0.633882	0.793808
SNORA44	2.39368	-1.95243	1.25099	-1.5607	0.118595	0.265573
SNORA16A	23.6184	-0.32666	0.652106	-0.50093	0.61642	0.782434
RAB42	24.2438	1.50276	0.526601	2.8537	0.00432138	0.0194479
TAF12	769.949	0.440507	0.135195	3.25831	0.00112078	0.00622191
TAF12-DT	3.45262	0.660198	0.999243	0.660698	0.508806	0.700711
GMEB1	1115.88	0.201424	0.107412	1.87524	0.0607591	0.161345
YTHDF2	2730.01	0.118171	0.129809	0.910343	0.362642	0.567699
OPRD1	40.7322	0.111183	0.412323	0.269651	0.787429	0.891884
EPB41	7467.9	-1.41523	0.152847	-9.25912	2.06133e-20	1.97197e-18
TMEM200B	1.55139	-4.44402	2.17537	-2.04288	0.041064
SRSF4	5161.75	-0.129906	0.177875	-0.730319	0.465195	0.662746
MECR	219.26	-0.424827	0.33594	-1.26459	0.206019	0.389597
LOC124903887	8.77954	0.0172685	0.883739	0.0195402	0.98441	0.996795
PTPRU	35.0815	1.14058	0.721154	1.58161	0.113739	0.257238
MATN1	5.85882	-2.50699	0.872106	-2.87463	0.00404498	0.0183947
MATN1-AS1	29.0071	-1.25664	0.340891	-3.68633	0.000227513	0.00154698
LAPTM5	28198.5	0.290379	0.346939	0.836976	0.402606	0.605699
MIR4420	15.7347	0.271618	0.557234	0.487439	0.625947	0.788522
LOC105378620	154.234	0.311558	0.602877	0.516786	0.605306	0.774722
SDC3	193.93	1.26363	0.659766	1.91526	0.0554588	0.150497
PUM1	4728.26	0.0292244	0.148156	0.197254	0.843629	0.923209
SNORD103B	2.71951	0.227206	1.26727	0.179288	0.857711	0.931688
LOC107984935	1.37608	3.8463	2.81862	1.36461	0.172377
NKAIN1	130.735	-2.57532	0.738101	-3.48911	0.000484631	0.00301369
SNRNP40	1567.95	-0.205118	0.205723	-0.99706	0.318736	0.522049
ZCCHC17	778.626	-0.109106	0.18955	-0.575607	0.564881	0.743886
FABP3	62.8334	1.50791	0.695951	2.16669	0.0302587	0.0943843
LOC124903892	3.85574	-1.55152	1.23777	-1.25348	0.21003	0.394635
SERINC2	36.9282	0.681867	0.666397	1.02321	0.306207	0.510011
LDC1P	47.1106	-5.13924	0.912141	-5.63425	1.75818e-08	3.05698e-07
LINC01226	142.359	-5.12698	0.865325	-5.92492	3.12457e-09	6.34058e-08
LOC124903917	32.7193	-4.1872	0.835592	-5.01106	5.41316e-07	6.91033e-06
LOC105378626	7.22184	-6.01545	1.57405	-3.82164	0.000132567	0.000961653
TINAGL1	13.0615	-4.40748	1.36177	-3.23657	0.00120976	0.00663883
HCRTR1	46.9018	0.19315	0.378709	0.510023	0.610035	0.778443
PEF1	762.315	0.260789	0.183803	1.41885	0.155943	0.321526
COL16A1	2.25331	-2.13292	1.46293	-1.45797	0.144848	0.305928
ADGRB2	4.62743	-1.78357	1.20682	-1.47791	0.139431	0.297495
SPOCD1	10.815	-5.01879	1.61343	-3.11062	0.00186694	0.00961795
PTP4A2	12054.9	0.125331	0.249771	0.501784	0.615819	0.782019
KHDRBS1	6896.48	0.0102129	0.112845	0.0905032	0.927887	0.969684
TMEM39B	969.924	0.519298	0.124509	4.17077	3.03572e-05	0.000259866
KPNA6	2672.34	-0.0764134	0.155308	-0.492012	0.622711	0.786389
TXLNA	1922.58	0.38083	0.119494	3.18701	0.0014375	0.00766952
CCDC28B	590.648	-2.02125	0.22494	-8.98573	2.57018e-19	2.23111e-17
IQCC	127.635	-0.838089	0.200467	-4.18069	2.90631e-05	0.000250618
DCDC2B	6.41703	-0.198762	0.745661	-0.266558	0.78981	0.893372
TMEM234	148.224	-0.0623801	0.235368	-0.265032	0.790985	0.893666
EIF3I	3111.67	-0.0604697	0.210666	-0.28704	0.774081	0.883899
MTMR9LP	13.8405	0.0813347	0.692034	0.11753	0.90644	0.9585
LCK	76.9535	-2.52556	1.10559	-2.28436	0.0223502	0.0739266
HDAC1	3359.71	-0.00273042	0.126261	-0.0216252	0.982747	0.996149
MARCKSL1	2658.25	-2.37289	0.460819	-5.14928	2.61493e-07	3.6031e-06
LOC124903949	2.79994	-1.28809	1.5148	-0.850334	0.39514	0.59897
LOC105378629	4.33622	-3.42826	1.91523	-1.79	0.0734541	0.186201
LOC124903933	89.7758	-1.17926	0.320994	-3.67378	0.000238986	0.00161982
FAM229A	94.6305	-1.23066	0.395944	-3.10818	0.00188246	0.00968845
TSSK3	214.952	-1.22179	0.393392	-3.10578	0.00189778	0.00975657
BSDC1	2274.23	-0.805208	0.260973	-3.0854	0.00203277	0.0103506
ZBTB8A	139.15	-0.409999	0.262674	-1.56087	0.118555	0.265522
LOC102723870	10.8978	0.130009	0.663692	0.195887	0.844698	0.923718
ZBTB8OS	515.834	0.369625	0.169524	2.18037	0.0292298	0.0916874
RBBP4	4892.77	-0.317779	0.113632	-2.79655	0.00516508	0.0226279
SYNC	13.5993	2.54086	0.826861	3.0729	0.00211991	0.0107291
KIAA1522	956.645	-0.284708	0.368221	-0.773198	0.439405	0.639675
YARS1	7015.72	0.2538	0.375483	0.675929	0.499086	0.692082
S100PBP	1838.98	-0.391316	0.247523	-1.58093	0.113894	0.257482
FNDC5	15.0732	-1.22081	0.591279	-2.06469	0.0389527	0.114681
LOC105378631	2.68847	-2.42696	1.49162	-1.62707	0.103723	0.24058
HPCA	1.67721	-0.0173314	1.8134	-0.00955744	0.992374	0.999764
TMEM54	4.45955	0.00104843	1.97783	0.000530091	0.999577	1
RNF19B	3932.91	1.28079	0.218439	5.86336	4.53592e-09	8.91886e-08
LOC107984936	9.47677	3.95212	1.14051	3.46524	0.000529761	0.00326065
AK2	7176.15	0.469975	0.165574	2.83845	0.00453328	0.020243
AZIN2	269.632	-1.45206	0.385535	-3.76634	0.000165657	0.00117336
ZNF362	1544.47	-0.225046	0.231233	-0.973242	0.330433	0.533889
TRIM62	265.907	0.0232075	0.246467	0.0941604	0.924982	0.968147
PHC2	1268.01	0.135717	0.236632	0.573538	0.56628	0.745184
ZSCAN20	288.657	-0.0448647	0.25678	-0.174721	0.861299	0.933481
LOC105378642	7.70924	-3.40174	0.891407	-3.81614	0.000135553	0.000981189
GJB5	8.8765	-3.50405	1.27599	-2.74613	0.0060302	0.0256415
GJB4	4.34576	-5.94048	1.94797	-3.04958	0.00229164	0.0114597
GJB3	1.29651	-4.43435	2.46181	-1.80126	0.0716626
GJA4	96.0307	-7.03056	0.929844	-7.56101	3.99964e-14	1.789e-12
SMIM12	1197.78	0.206503	0.140554	1.46921	0.141776	0.301293
DLGAP3	32.8437	1.00329	1.02938	0.974652	0.329733	0.533353
GPR199P	98.2252	-0.340073	0.221104	-1.53807	0.124033	0.273727
TMEM35B	485.602	0.410309	0.253905	1.616	0.106095	0.244654
ZMYM6	1726.01	0.39861	0.164393	2.42474	0.0153193	0.0546671
ZMYM1	664.447	0.112973	0.157101	0.719113	0.472071	0.668827
SFPQ	16517	-0.0531334	0.241711	-0.219822	0.82601	0.912479
ZMYM4	4654.64	0.352393	0.192829	1.82749	0.0676264	0.174882
KIAA0319L	2160.4	0.290218	0.116445	2.49233	0.012691	0.0470352
NCDN	602.918	0.134681	0.217423	0.619442	0.535625	0.721369
TFAP2E-AS1	102.287	0.962581	0.384073	2.50624	0.0122022	0.0456131
TFAP2E	97.5931	0.441424	0.342078	1.29042	0.196906	0.378632
PSMB2	5141.31	0.408714	0.327882	1.24653	0.21257	0.397592
C1orf216	439.17	0.0184565	0.439924	0.0419538	0.966535	0.989848
CLSPN	2073.56	-0.0627185	0.429409	-0.146058	0.883876	0.945932
AGO4	1965.83	1.11625	0.295226	3.78101	0.000156196	0.00111206
AGO1	1781.27	0.129653	0.164293	0.789159	0.430019	0.631266
AGO3	1856.6	0.262743	0.181557	1.44716	0.147852	0.310279
LOC105378647	257.021	1.03044	0.758804	1.35798	0.17447	0.348643
TEKT2	4.39068	2.32675	1.35502	1.71713	0.0859553	0.209398
ADPRS	750.614	0.735576	0.195682	3.75903	0.000170571	0.00120526
COL8A2	86.892	1.52233	0.577943	2.63405	0.0084374	0.0336673
TRAPPC3	1173.45	0.179818	0.120181	1.49622	0.134597	0.289898
MAP7D1	5089.1	1.00305	0.154104	6.50891	7.57003e-11	2.08983e-09
THRAP3	8625.86	0.0975916	0.135806	0.71861	0.472381	0.669064
SH3D21	190.291	0.771483	0.408695	1.88768	0.0590696	0.157811
EVA1B	5.66698	0.213097	0.662792	0.321514	0.747821	0.868305
STK40	4710.49	0.385911	0.220795	1.74782	0.0804951	0.199751
LOC124904012	61.828	1.19349	0.439336	2.71659	0.00659581	0.0276058
LSM10	621.142	0.678371	0.218319	3.10724	0.00188842	0.00971695
LOC124904013	3.5803	-1.38697	1.16524	-1.19028	0.233934	0.424443
OSCP1	26.8023	-0.057464	0.411022	-0.139807	0.888812	0.948225
SNORA63C	1.21324	0.248542	2.40433	0.103373	0.917667
LOC107984940	3.36378	-0.101899	1.08364	-0.0940335	0.925083	0.968173
MRPS15	1247.54	-0.583633	0.138967	-4.19981	2.67143e-05	0.000233282
CSF3R	3958.94	3.83063	0.533003	7.18688	6.62898e-13	2.53873e-11
GRIK3	0.743335	-3.6458	5.16382	-0.706028	0.480171
ZC3H12A-DT	167.177	0.742245	0.496791	1.49408	0.135155	0.290754
ZC3H12A	4188.38	2.31451	0.343709	6.73394	1.65129e-11	5.133e-10
MIR6732	9.3075	3.6113	1.32402	2.72753	0.00638107	0.0268509
MEAF6	1251.04	-0.103642	0.127899	-0.810337	0.417746	0.618909
MIR5581	3.97986	-0.799847	0.986619	-0.810695	0.417541	0.61878
SNIP1	640.004	-0.250149	0.166706	-1.50054	0.133475	0.288489
DNALI1	12.0649	-2.49384	0.629544	-3.96133	7.45319e-05	0.00057783
GNL2	2051.8	0.247186	0.261963	0.943589	0.34538	0.549634
C1orf109	538.442	-0.609082	0.282566	-2.15553	0.03112	0.0964727
CDCA8	1450.8	0.0560965	0.328807	0.170606	0.864533	0.935156
MANEAL	7.09495	0.435253	0.936646	0.464693	0.642151	0.799211
YRDC	359.815	0.517498	0.271838	1.9037	0.0569492	0.153458
C1orf122	228.583	0.478151	0.255887	1.8686	0.0616782	0.163291
MTF1	2078.65	1.42522	0.178883	7.96732	1.62157e-15	8.92167e-14
INPP5B	3214.17	0.111741	0.286472	0.39006	0.696492	0.835545
LOC124904043	23.0477	0.761037	0.552671	1.37702	0.168507	0.339944
LOC105378651	4.35697	0.205268	1.08633	0.188956	0.850127	0.926967
SF3A3	3101.1	0.199823	0.360815	0.553812	0.579708	0.755473
FHL3	1538.62	0.0275583	0.446365	0.0617393	0.95077	0.982287
UTP11	1091.56	-0.0343309	0.198766	-0.17272	0.862871	0.934364
POU3F1	15.5966	0	1.96389	0	1	1
MIR3659HG	0.658193	1.88684	5.23322	0.36055	0.718436
RRAGC	2392.52	0.95337	0.199639	4.77547	1.79284e-06	2.06388e-05
GJA9-MYCBP	4.55442	-0.388649	1.07998	-0.359867	0.718947	0.8504
RHBDL2	26.0842	-0.202018	0.500271	-0.403816	0.686348	0.829721
LOC105378662	10.7779	0.643822	0.582123	1.10599	0.268731	0.466833
AKIRIN1	3232.94	0.486146	0.14413	3.37297	0.000743615	0.00436158
NDUFS5	799.425	-0.497704	0.312536	-1.59247	0.111279	0.253318
LOC124904088	54.1371	-0.854331	0.40062	-2.13252	0.0329638	0.100876
MACF1	11357.3	-0.445923	0.205933	-2.16538	0.0303586	0.0946454
LOC124904101	3.28411	-0.973681	1.2892	-0.755259	0.450094	0.649191
BMP8A	134.878	-0.107255	0.248473	-0.431657	0.665991	0.815035
PPIEL	221.464	0.0062426	0.209149	0.0298476	0.976189	0.99379
PABPC4	3349.29	-0.420657	0.292999	-1.4357	0.151089	0.314551
PABPC4-AS1	10.8367	0.173315	0.754749	0.229633	0.818377	0.90867
SNORA55	14.3866	-0.548204	0.856442	-0.640095	0.522111	0.711302
HEYL	11.9037	-0.152692	0.632035	-0.241588	0.809099	0.903691
PPIE	833.902	-0.203706	0.0950805	-2.14246	0.0321569	0.0989618
BMP8B	78.3644	-0.0859054	0.431232	-0.199209	0.842099	0.922166
OXCT2	2.40383	-0.412377	1.42782	-0.288815	0.772723	0.88308
LOC101929536	3.12938	-0.486958	1.17802	-0.413368	0.679337	0.824904
TRIT1	611.781	0.367246	0.186416	1.97003	0.0488348	0.136537
MYCL-AS1	2.1662	0.562845	1.48737	0.378415	0.705122	0.841822
MYCL	892.787	2.6794	0.610062	4.39201	1.12307e-05	0.000107879
MFSD2A	861.695	2.23538	0.29883	7.48045	7.40658e-14	3.19109e-12
LOC105378669	10.4792	2.08005	0.708819	2.93452	0.00334059	0.0157128
CAP1	8710.2	1.14446	0.192244	5.95315	2.63028e-09	5.43637e-08
PPT1	4452.76	1.31288	0.346053	3.79386	0.000148324	0.0010649
RLF	1345.51	-0.0666647	0.280359	-0.237783	0.812049	0.905247
ZMPSTE24	2277.27	0.246959	0.173467	1.42367	0.154543	0.319725
COL9A2	830.307	1.36856	0.365335	3.74605	0.00017964	0.00125947
SMAP2	5316.81	0.841664	0.321683	2.61644	0.00888526	0.0351304
ZFP69B	67.5874	0.0250436	0.387317	0.0646592	0.948445	0.981281
ZFP69	181.414	0.225016	0.312506	0.720038	0.471502	0.668231
EXO5-DT	13.953	0.0476072	0.547459	0.0869603	0.930703	0.971316
EXO5	243.213	0.240008	0.209959	1.14312	0.252989	0.448291
LOC124904149	3.2156	-0.494973	1.10733	-0.446995	0.654879	0.807292
ZNF684	161.817	0.37012	0.257096	1.43962	0.149976	0.31304
RIMS3	464.829	-2.01994	0.496122	-4.07146	4.67191e-05	0.000381433
LOC105378675	22.1079	-2.05863	0.61853	-3.32827	0.000873878	0.00502132
NFYC-AS1	67.9678	-0.941562	0.363354	-2.5913	0.00956131	0.0372875
NFYC	1728.34	0.365495	0.194995	1.87439	0.0608771	0.16159
KCNQ4	144.24	-5.19413	0.440868	-11.7816	4.8558e-32	1.53798e-29
CITED4	149.229	3.39892	0.707962	4.801	1.57879e-06	1.84006e-05
CTPS1	1494.84	0.151947	0.38668	0.392954	0.694354	0.834488
SLFNL1-AS1	63.5633	-0.172386	0.43988	-0.391894	0.695136	0.83494
SLFNL1	14.1065	-1.0213	0.610094	-1.67401	0.0941287	0.223956
SCMH1	1638.37	0.200784	0.270978	0.740959	0.458718	0.6567
LOC102723924	4.07274	0.215434	1.04927	0.205318	0.837324	0.919963
FOXO6	2.42668	-3.42606	2.01548	-1.69987	0.0891546	0.215024
HIVEP3	2520.88	2.35984	0.450115	5.24274	1.58207e-07	2.28611e-06
FOXJ3	2433.28	-0.107727	0.089007	-1.21032	0.226158	0.414602
RIMKLA	8.60155	-2.60992	0.976963	-2.67146	0.00755218	0.0308215
ZMYND12	33.3946	-0.734709	0.461002	-1.59372	0.110999	0.252876
CCDC30	51.0302	-0.762986	0.281519	-2.71025	0.00672332	0.0280543
PPCS	915.653	0.289627	0.200627	1.44361	0.148848	0.311574
LOC124904162	5.28725	0.600297	0.972369	0.617356	0.537	0.722639
PPIH	561.968	0.1393	0.281687	0.494521	0.620938	0.78549
YBX1	25620.1	0.0554254	0.194648	0.284748	0.775837	0.885075
P3H1	1157.43	0.101061	0.130851	0.772336	0.439916	0.640339
C1orf50	394.48	-0.101564	0.176227	-0.576324	0.564396	0.743403
TMEM269-DT	2.85865	-0.551466	1.12951	-0.488237	0.625382	0.787964
TMEM269	7.9058	-0.809091	0.853583	-0.947877	0.343192	0.54697
LOC107984946	4.46898	-1.29696	1.12123	-1.15674	0.24738	0.441288
SVBP	190.026	-0.486718	0.240303	-2.02543	0.0428228	0.123121
ERMAP	1912.26	-2.07755	0.254083	-8.17664	2.91869e-16	1.77223e-14
LOC124904163	125.273	-2.10734	0.254714	-8.27335	1.30243e-16	8.18401e-15
ZNF691	359.654	-0.0297745	0.166676	-0.178637	0.858223	0.931898
LOC339539	5.60512	-1.99277	1.10338	-1.80607	0.0709076	0.181315
SLC2A1	2630.54	-1.39703	0.465998	-2.99794	0.0027181	0.0132035
SLC2A1-DT	11.4737	-3.95859	1.1105	-3.5647	0.000364272	0.00234878
EBNA1BP2	961.32	-0.455876	0.37782	-1.2066	0.227588	0.416219
CFAP57	1.86365	-1.42887	2.28547	-0.625196	0.531843	0.71838
LOC105378685	1.37705	-1.76378	2.50967	-0.702794	0.482184
TIE1	376.019	-1.1289	0.576334	-1.95877	0.0501403	0.139125
MPL	321.176	-3.12123	0.54259	-5.75247	8.79496e-09	1.62696e-07
CDC20-DT	10.1572	-0.381426	0.590337	-0.646116	0.518204	0.708159
CDC20	1906.72	-0.332308	0.327909	-1.01342	0.310862	0.514075
ELOVL1	3482.06	-0.190006	0.169589	-1.12039	0.262549	0.459127
LOC112268225	144.456	-0.78895	0.318036	-2.4807	0.0131125	0.0482846
MED8	1082.73	-0.236944	0.182179	-1.30061	0.193391	0.374171
MED8-AS1	12.1318	-0.438561	0.515842	-0.850186	0.395222	0.599056
SZT2	3505.73	-0.908385	0.153152	-5.93127	3.00595e-09	6.12107e-08
HYI-AS1	2.56563	-0.639553	1.30932	-0.48846	0.625224	0.787849
PTPRF	123.81	-1.20527	0.551488	-2.18548	0.0288538	0.0907144
KDM4A	1888.63	-0.0396388	0.231198	-0.17145	0.86387	0.934899
LOC124904165	19.3744	-1.49152	0.423025	-3.52584	0.000422137	0.0026719
KDM4A-AS1	25.1865	-0.745745	0.418966	-1.77997	0.0750815	0.189201
ST3GAL3	477.291	-0.877988	0.3154	-2.78373	0.00537377	0.0233241
ST3GAL3-AS1	1.7218	-1.18772	1.60546	-0.739803	0.45942	0.657234
LOC124904166	3.53721	0.436461	1.0403	0.419554	0.674811	0.821835
ARTN	14.3342	-1.76565	0.827811	-2.13292	0.0329315	0.100841
LINC02918	31.7588	-0.685688	0.522887	-1.31135	0.189739	0.369484
LOC101929609	9.61177	-0.633362	0.577141	-1.09741	0.272461	0.471374
IPO13	1292.19	0.107533	0.242632	0.443195	0.657625	0.809485
DPH2	684.35	-0.134573	0.47165	-0.285325	0.775396	0.884926
LOC124904167	2.7354	-0.713567	1.12463	-0.63449	0.525761	0.714075
ATP6V0B	1684.2	1.0406	0.169014	6.15687	7.41953e-10	1.70322e-08
B4GALT2	425.485	-1.14148	0.417094	-2.73675	0.00620495	0.0262559
CCDC24	76.7774	-1.03524	0.334038	-3.09917	0.00194061	0.00994228
SLC6A9	1503.75	-1.01591	0.931861	-1.0902	0.275625	0.475567
LOC107984948	19.4916	-0.913305	1.07454	-0.849952	0.395352	0.599126
LOC124904168	4.25607	-1.4737	1.38642	-1.06296	0.287802	0.489499
KLF17	5.18647	-2.0395	1.21029	-1.68514	0.0919622	0.220131
DMAP1	604.54	-0.157565	0.252743	-0.623418	0.53301	0.719243
ERI3	573.934	-0.457521	0.239034	-1.91404	0.0556153	0.150773
ERI3-IT1	13.4542	-0.577231	0.520945	-1.10804	0.267843	0.465601
RNF220	1393.67	-0.351505	0.190297	-1.84713	0.0647277	0.169148
LOC107984950	124.813	-0.477666	0.322064	-1.48314	0.138037	0.295274
TMEM53	211.421	0.56751	0.295887	1.91799	0.0551118	0.149766
SNORD145	2.59006	-1.22551	1.42692	-0.85885	0.390423	0.594783
ARMH1	562.574	1.81946	0.415165	4.38249	1.1733e-05	0.00011229
LOC105378690	22.9376	0.944962	0.503653	1.87622	0.0606257	0.161068
RNU5F-1	2.68915	1.32238	1.06027	1.2472	0.212322	0.397445
RNU5D-1	11.2507	1.809	0.756598	2.39097	0.0168041	0.0589074
KIF2C	1769.07	0.0486419	0.310229	0.156793	0.875408	0.941397
RPS8	11399.5	0.0284032	0.188623	0.150582	0.880305	0.944154
SNORD55	14.6531	-0.627023	0.716975	-0.874539	0.381825	0.586074
SNORD46	13.8977	0.00411979	0.692567	0.00594857	0.995254	1
SNORD38A	12.6847	-0.609205	0.759555	-0.802055	0.422521	0.623971
SNORD38B	12.1447	-0.239547	0.860999	-0.27822	0.780844	0.88816
BEST4	11.2776	-0.863031	0.505465	-1.7074	0.087748	0.212528
PLK3	630.981	1.3761	0.321252	4.28356	1.83925e-05	0.000167346
DYNLT4	42.0394	1.8489	0.50851	3.63592	0.000276991	0.0018475
BTBD19	416.112	0.00147954	0.33378	0.00443267	0.996463	1
PTCH2	95.3489	0.692426	0.386705	1.79058	0.0733605	0.186024
LOC107984952	2.09017	-2.16458	2.13862	-1.01214	0.311471	0.514538
EIF2B3	497.206	0.0122318	0.277731	0.0440419	0.964871	0.98897
HECTD3	1765.1	0.22385	0.178738	1.25239	0.210427	0.395033
UROD	2090.28	-2.20206	0.174733	-12.6024	2.04773e-36	1.06655e-33
ZSWIM5	15.4978	-4.64341	0.903807	-5.13761	2.78249e-07	3.8138e-06
LINC01144	21.097	-0.558755	0.509098	-1.09754	0.272407	0.471332
HPDL	119.812	-1.55082	0.702562	-2.20738	0.0272875	0.0868854
MUTYH	635.528	-0.0900858	0.163273	-0.551748	0.581121	0.756519
TOE1	520.688	-0.134999	0.284597	-0.474351	0.635249	0.794814
TESK2	431.055	-0.860551	0.397107	-2.16705	0.0302309	0.0943219
CCDC163	139.067	0.277307	0.558964	0.49611	0.619817	0.784837
MMACHC	243.993	-0.521155	0.308184	-1.69105	0.0908268	0.218014
PRDX1	1835.56	0.720939	0.423846	1.70095	0.0889533	0.214755
AKR1A1	1648.08	0.685954	0.290667	2.35993	0.0182785	0.063011
NASP	6330.53	-0.196584	0.189204	-1.039	0.298805	0.501675
CCDC17	108.589	-0.442593	0.284664	-1.55479	0.119996	0.267692
GPBP1L1	4323.27	0.0700135	0.203003	0.344889	0.730178	0.857281
RPS15AP10	45.9522	-0.511771	0.465347	-1.09976	0.271436	0.470035
TMEM69	1438.59	-0.085075	0.128647	-0.661305	0.508417	0.700386
IPP	131.083	-1.50856	0.29281	-5.152	2.57718e-07	3.55945e-06
MAST2	910.452	0.0963915	0.285683	0.337407	0.73581	0.861113
PIK3R3	21.9915	-1.83137	0.432495	-4.23444	2.29119e-05	0.000203182
TSPAN1	11.6937	0.841512	0.991379	0.84883	0.395976	0.599773
POMGNT1	899.382	-0.329476	0.24495	-1.34508	0.178601	0.354012
LURAP1	6.91274	-0.201114	0.898997	-0.223709	0.822984	0.91098
RAD54L	700.303	-0.362679	0.387627	-0.935638	0.34946	0.55387
LRRC41	1962.02	-0.225643	0.135514	-1.66509	0.0958939	0.227072
UQCRH	1546.92	-0.41157	0.146868	-2.80232	0.00507372	0.022286
NSUN4	1142.25	-0.00035702	0.121575	-0.00293661	0.997657	1
FAAH	249.309	0.137315	1.12997	0.121521	0.903279	0.956797
FAAHP1	4.06847	-0.769567	2.14318	-0.359077	0.719538	0.8507
TMEM275	1.98515	-4.81079	3.71114	-1.29631	0.194869	0.376336
MKNK1-AS1	34.5269	0.262993	0.46525	0.565272	0.571889	0.749074
MKNK1	2713.63	1.12188	0.343855	3.26267	0.00110369	0.0061401
MOB3C	1760.36	-0.787974	0.20574	-3.82995	0.000128169	0.000934666
LOC105378697	1.80497	0.414733	1.78363	0.232522	0.816133	0.907683
ATPAF1	1513.57	-0.693118	0.188368	-3.67958	0.000233614	0.00158709
TEX38	4.09564	-0.959984	1.05645	-0.908692	0.363513	0.568417
EFCAB14-AS1	11.0593	0.420756	0.817462	0.51471	0.606756	0.776053
EFCAB14	5277.59	0.336368	0.152225	2.20968	0.0271274	0.0864463
LOC105378698	19.4919	0.0753225	0.519892	0.144881	0.884805	0.946262
CYP4X1	1.86239	-5.06657	1.92039	-2.6383	0.00833238	0.0333608
CYP4Z1	1.3462	-1.46086	2.0949	-0.697341	0.48559
LOC105378701	38.062	-2.63122	0.681265	-3.86226	0.000112342	0.000831406
LINC00853	4.00271	-2.04107	0.948792	-2.15122	0.0314585	0.0972722
PDZK1IP1	16.4603	-7.86029	1.29048	-6.09098	1.12224e-09	2.50028e-08
TAL1	3630.14	-6.58468	0.817674	-8.05294	8.08257e-16	4.68909e-14
STIL	1979.66	-0.194313	0.232527	-0.835655	0.403349	0.606394
CMPK1	5120.81	-0.0340589	0.13055	-0.260887	0.794179	0.895492
LINC01389	10.1635	-0.344284	0.86254	-0.399151	0.689782	0.831556
FOXD2-AS1	35.9611	-0.400189	0.403638	-0.991456	0.321463	0.524464
FOXD2	7.41547	-0.52026	0.680186	-0.764878	0.444344	0.644225
SLC5A9	3.53212	2.12276	1.7193	1.23467	0.216955	0.40274
SPATA6	50.8616	0.909809	0.549696	1.65511	0.0979014	0.230499
AGBL4	1.70662	-0.575464	2.87283	-0.200313	0.841236	0.9216
BEND5	51.2642	-0.226934	0.678203	-0.33461	0.737919	0.862052
ELAVL4	140.451	6.78577	0.896395	7.57006	3.73055e-14	1.67825e-12
DMRTA2	1.46285	0	4.87583	0	1
FAF1	1083.67	-0.0125888	0.19969	-0.0630415	0.949733	0.981924
FAF1-AS1	83.6174	-0.0962622	0.42833	-0.224738	0.822183	0.910653
LOC124904176	5.12082	-1.29021	0.794716	-1.62349	0.104486	0.241751
CDKN2C	222.589	-0.265514	0.358793	-0.740022	0.459287	0.657184
RNF11	2540.4	0.181264	0.267736	0.677026	0.49839	0.691362
TTC39A	829.662	2.62386	0.587412	4.46682	7.93921e-06	7.92164e-05
LOC124904177	11.9068	1.53692	1.5989	0.961236	0.336433	0.53959
TTC39A-AS1	10.2341	2.80773	1.69294	1.65849	0.0972183	0.229369
EPS15	5499.78	-0.759954	0.283672	-2.67899	0.00738455	0.0302795
OSBPL9	3549.07	0.141688	0.10726	1.32098	0.186509	0.364983
CALR4P	5.38015	-2.12755	0.801143	-2.65564	0.00791578	0.0320432
NRDC	9568.67	0.11711	0.118611	0.987348	0.323472	0.526532
RAB3B	77.1292	0.493478	1.12149	0.440021	0.659922	0.81112
TXNDC12	2055.23	0.717715	0.156479	4.58665	4.50423e-06	4.76771e-05
TXNDC12-AS1	2.70137	0.200714	1.28964	0.155635	0.876321	0.941935
BTF3L4	1725.51	0.423083	0.276959	1.5276	0.126611	0.277545
ZFYVE9	23.3504	-0.549516	0.544709	-1.00883	0.313058	0.516141
CC2D1B	1362.86	0.640509	0.160449	3.99197	6.55257e-05	0.000514675
ORC1	1231.14	-0.624472	0.381282	-1.63782	0.101459	0.236948
PRPF38A	2670.56	-0.0770186	0.111115	-0.693145	0.488219	0.683075
TUT4	3171.52	-0.35556	0.182682	-1.94633	0.0516148	0.142306
LOC105378723	4.43263	0.816108	1.06931	0.763208	0.445339	0.645149
GPX7	590.704	0.441791	0.361758	1.22123	0.221998	0.409345
SHISAL2A	6.36683	1.39502	1.16999	1.19233	0.23313	0.423299
COA7	748.052	-0.135293	0.386637	-0.349922	0.726397	0.855027
ZYG11B	984.929	-0.238789	0.207962	-1.14823	0.250873	0.445688
ZYG11A	2.52909	0.548638	1.29958	0.422164	0.672905	0.820324
ECHDC2	1370.78	0.430794	0.446787	0.964205	0.334943	0.538107
SCP2	1609.76	0.494537	0.170841	2.89471	0.00379507	0.0174752
CPT2	898.769	0.362748	0.154838	2.34275	0.019142	0.0653398
CZIB	557.388	-0.0686192	0.120824	-0.567928	0.570084	0.748025
MAGOH	742.98	0.19235	0.215914	0.890863	0.373003	0.577669
MAGOH-DT	10.644	-0.88413	0.765769	-1.15456	0.248269	0.442454
LRP8	3229.73	0.711581	0.365797	1.94529	0.0517405	0.142586
LOC105378728	166.522	0.712191	0.453723	1.56966	0.116494	0.261958
LOC105378726	79.8622	0.412743	0.494637	0.834436	0.404035	0.606874
LRP8-DT	10.5023	0.983089	0.822021	1.19594	0.231719	0.421796
LOC105378731	8.0493	1.62033	1.95566	0.828532	0.407369	0.609701
LINC02812	498.986	3.52818	0.755115	4.67237	2.97739e-06	3.26857e-05
GLIS1	1.03195	-0.462052	3.68542	-0.125373	0.900228
NDC1	1864.45	-0.135948	0.191107	-0.711374	0.476853	0.673038
YIPF1	988.492	0.909533	0.175604	5.17944	2.22548e-07	3.10851e-06
DIO1	18.0395	1.24846	0.583353	2.14014	0.0323431	0.0994386
LOC124904180	6.21686	0.87681	0.817887	1.07204	0.283701	0.485073
IFT25	849.278	-0.00608737	0.191463	-0.031794	0.974636	0.993067
LOC124904181	12.6397	-0.612863	0.519589	-1.17951	0.238193	0.429706
LRRC42	480.583	0.155746	0.233878	0.665929	0.505456	0.697697
TMEM59	2389.56	0.178745	0.286517	0.623857	0.532722	0.71907
TCEANC2	996.035	0.384592	0.179598	2.1414	0.0322418	0.0991709
CDCP2	2.46467	-0.994212	1.39662	-0.711868	0.476547	0.672728
CYB5RL	539.03	-0.435414	0.328487	-1.32551	0.185001	0.362819
MRPL37	2158.8	-0.260512	0.211887	-1.22948	0.218891	0.405421
SSBP3	3383.94	-1.51714	0.304221	-4.98698	6.13308e-07	7.77011e-06
SSBP3-AS1	100.756	-2.29944	0.420104	-5.4735	4.41238e-08	7.15691e-07
ACOT11	160.27	0.496702	0.673953	0.736998	0.461123	0.658772
FAM151A	7.71547	0.2099	0.743754	0.282217	0.777777	0.88607
MROH7-TTC4	1.59296	-0.0690653	1.4543	-0.0474904	0.962122
MROH7	5.10422	0.140425	1.09936	0.127734	0.89836	0.954044
TTC4	65.2262	0.190212	0.303899	0.625906	0.531377	0.71804
PARS2	156.019	-0.374585	0.264696	-1.41515	0.157024	0.323261
TTC22	6.88642	-1.37448	1.40163	-0.98063	0.326775	0.529971
LEXM	5.25692	1.98521	0.921482	2.15437	0.0312111	0.0966605
LOC124904183	8.05614	-1.10942	0.673156	-1.64809	0.0993352	0.233102
DHCR24	9572	0.604378	0.246992	2.44695	0.0144071	0.0519738
DHCR24-DT	12.9827	-0.637075	0.81677	-0.779994	0.435394	0.63597
LOC124904184	1.45538	-1.32807	1.61896	-0.820324	0.412032
BSND	1.19505	-1.44252	3.07346	-0.469349	0.63882
PCSK9	161.208	-7.76286	0.805247	-9.64035	5.40013e-22	6.23489e-20
USP24	6962.07	-0.482416	0.173368	-2.78261	0.00539238	0.0233876
LOC100507634	51.9093	-0.816138	0.403468	-2.02281	0.0430932	0.123671
PLPP3	23.539	-1.43649	0.867872	-1.65519	0.0978862	0.230486
PRKAA2	5.03945	5.15836	1.81558	2.84117	0.00449482	0.0201164
LOC107984960	6.07617	0.466762	0.943486	0.494721	0.620797	0.785438
OMA1	360.3	-0.428599	0.265332	-1.61533	0.106239	0.244841
TACSTD2	10.2639	-3.6256	2.02035	-1.79454	0.0727273	0.184759
MYSM1	3277.86	0.0101541	0.222715	0.0455926	0.963635	0.988703
LOC105378751	0.569735	-4.09292	5.15603	-0.793814	0.427304
JUN	3541.52	2.4171	1.02314	2.36243	0.0181556	0.0626609
LINC01135	2.30331	4.16092	2.16246	1.92416	0.0543346	0.148081
LOC101926907	3.61751	2.49271	1.41677	1.75943	0.078505	0.196041
LINC02777	7.59354	0.877817	0.909259	0.96542	0.334334	0.537662
LINC01358	17.6187	0.668019	0.659654	1.01268	0.311212	0.514351
HSD52	1.14618	0	3.18854	0	1
FGGY-DT	9.19565	1.96905	0.892812	2.20545	0.0274225	0.0872554
FGGY	81.2988	0.476159	0.347156	1.3716	0.170188	0.342657
LOC101926944	1.41008	0.77045	1.60909	0.478812	0.632073
HOOK1	103.265	-3.68829	0.591923	-6.23103	4.63375e-10	1.10709e-08
CYP2J2	77.0994	-2.88636	0.591461	-4.88005	1.06061e-06	1.27939e-05
C1orf87	0.527514	-4.00825	5.15732	-0.777197	0.437043
LINC01748	1.02415	4.69587	5.14873	0.912044	0.361745
NFIA	421.034	-5.92232	0.651317	-9.09283	9.64906e-20	8.56646e-18
LOC105378766	4.56958	0.535958	0.822709	0.651455	0.514753	0.705254
MGC34796	0.705715	-2.91195	4.3835	-0.664297	0.5065
TM2D1	499.051	0.188191	0.176299	1.06745	0.285768	0.487292
PATJ	106.173	-0.740813	0.657542	-1.12664	0.259895	0.45632
L1TD1	16.5503	7.92523	1.51449	5.23293	1.66843e-07	2.39027e-06
KANK4	2.89767	1.97682	1.75619	1.12563	0.260322	0.45683
USP1	4570.99	0.108813	0.259385	0.419502	0.674849	0.821839
DOCK7	1469.66	0.518349	0.199066	2.6039	0.00921686	0.036179
ANGPTL3	2.99513	1.14495	1.16292	0.984545	0.324848	0.527928
ATG4C	879.821	0.371441	0.126407	2.93846	0.00329849	0.0155428
ALG6	460.082	-0.209699	0.167959	-1.24852	0.211842	0.396863
ITGB3BP	581.697	-0.24038	0.207156	-1.16038	0.245893	0.439573
EFCAB7	197.227	-0.668817	0.190304	-3.51447	0.000440634	0.00277238
DLEU2L	19.6026	-0.749058	0.644131	-1.1629	0.244871	0.438724
PGM1	898.984	0.842413	0.266367	3.1626	0.00156366	0.00825343
ROR1	19.7562	-1.40323	1.03364	-1.35757	0.174601	0.348702
ROR1-AS1	7.74113	1.12957	1.85578	0.608678	0.542738	0.726643
CACHD1	150.34	-1.76636	0.783961	-2.25313	0.0242512	0.0791533
LOC124904195	7.82306	-0.748108	1.39435	-0.536527	0.591594	0.76372
RAVER2	1238.88	0.0774686	0.25236	0.306977	0.758861	0.875317
JAK1	7934.1	0.596132	0.213237	2.79563	0.00517986	0.0226799
LINC01359	5.79568	-1.14874	0.878217	-1.30804	0.190859	0.370741
MIR3671	8.25533	-1.75543	0.770505	-2.27829	0.0227094	0.0749172
AK4	722.403	-0.430503	0.675163	-0.637629	0.523715	0.712328
DNAJC6	1188.91	-6.49123	0.436467	-14.8722	4.99365e-50	7.31508e-47
LOC102724416	7.74737	-5.28987	1.25776	-4.20578	2.60184e-05	0.000227714
LOC112268227	9.10996	-6.2974	1.5854	-3.97212	7.12371e-05	0.000554887
LEPR	1159.18	-2.56069	0.325167	-7.87502	3.40693e-15	1.79553e-13
LEPROT	3094.81	-0.788798	0.125221	-6.29927	2.99042e-10	7.40122e-09
PDE4B	1474.45	2.96866	0.510028	5.82058	5.86439e-09	1.12295e-07
LOC105378776	2.73488	5.22289	1.96308	2.66056	0.00780113	0.0316611
SGIP1	79.2616	-0.650601	1.29707	-0.501593	0.615954	0.782054
LOC124904196	1.12933	-3.74272	3.64316	-1.02733	0.304265
DYNLT5	120.557	-0.729679	0.955271	-0.763845	0.44496	0.644878
DNAI4	34.3147	-2.24192	0.40358	-5.55507	2.77495e-08	4.65898e-07
MIER1	3672.71	-0.195757	0.185026	-1.058	0.290056	0.491956
SLC35D1	1188.81	-0.876148	0.208517	-4.2018	2.64798e-05	0.000231407
C1orf141	0.980983	-4.64709	3.05108	-1.5231	0.127734
IL23R	7.16856	-3.01773	1.16715	-2.58556	0.00972209	0.0378264
IL12RB2	273.273	-1.08368	0.750775	-1.44341	0.148904	0.311663
SERBP1	11834.3	-0.271783	0.164943	-1.64774	0.0994058	0.23322
GADD45A	709.717	-1.40365	0.390098	-3.5982	0.000320426	0.00209839
GNG12	5.68521	-3.57796	1.1851	-3.01912	0.00253508	0.0124591
LOC105378781	78.4337	-8.00064	0.951376	-8.40955	4.11583e-17	2.74053e-15
WLS	8.56957	5.24933	1.42676	3.6792	0.000233966	0.00158877
DEPDC1	1172.73	-0.409792	0.379347	-1.08026	0.280028	0.48044
DEPDC1-AS1	10.1503	0.824426	0.906843	0.909117	0.363288	0.568143
LOC105378789	42.1298	-6.48943	0.968528	-6.7003	2.07989e-11	6.33921e-10
LRRC7	104.472	-4.51319	0.468255	-9.63833	5.50761e-22	6.29694e-20
LRRC7-AS1	16.0331	-3.94999	1.1413	-3.46097	0.00053824	0.00330242
LRRC40	1325.48	-0.0556649	0.186376	-0.29867	0.765192	0.878973
SRSF11	8705.84	-0.394619	0.144138	-2.73779	0.00618533	0.0261966
ANKRD13C	1061.11	0.119624	0.135539	0.882577	0.377465	0.582424
HHLA3	157.251	-0.0462293	0.293398	-0.157565	0.8748	0.941005
HHLA3-AS1	4.67806	-0.413509	1.0443	-0.395966	0.69213	0.833144
CTH	199.481	-1.5615	0.548032	-2.84929	0.00438172	0.0196854
PTGER3	446.062	-2.964	1.00395	-2.95233	0.00315384	0.0149363
ZRANB2-AS1	123.045	-0.510386	0.28935	-1.76391	0.077748	0.194582
ZRANB2	4926.79	-0.297812	0.11963	-2.48945	0.0127941	0.0473181
MIR186	23.4477	-0.507678	0.497941	-1.01955	0.30794	0.51148
ZRANB2-DT	3.89631	-0.114804	1.02466	-0.112041	0.910791	0.960803
NEGR1	189.209	-0.770692	0.840971	-0.916431	0.359441	0.564612
LOC105378797	2.44279	-1.80139	2.17931	-0.82659	0.40847	0.610802
LRRIQ3	12.447	-0.59296	0.593457	-0.999163	0.317716	0.521042
FPGT	490.33	0.286764	0.305086	0.939944	0.347246	0.551551
ERICH3	114.049	-2.63574	1.11073	-2.37299	0.0176449	0.0612773
CRYZ	797.894	-0.312823	0.478975	-0.65311	0.513686	0.704241
TYW3	1235.63	-0.0450611	0.308403	-0.146111	0.883834	0.945932
SLC44A5	22.4192	-2.56937	1.53349	-1.67551	0.0938347	0.223438
ACADM	2714.14	0.121885	0.12602	0.967194	0.333447	0.536712
DLSTP1	150.916	-0.175925	0.249479	-0.705169	0.480705	0.675952
RABGGTB	2357.86	0.146757	0.399547	0.36731	0.713388	0.847282
SNORD45C	27.692	-0.554724	0.510363	-1.08692	0.277072	0.4772
SNORD45A	82.5424	0.261655	0.748724	0.349468	0.726738	0.855041
SNORD45B	43.1787	-0.0281467	0.765249	-0.0367811	0.97066	0.991392
MSH4	8.08268	0.261272	0.557559	0.4686	0.639356	0.797492
ST6GALNAC3	190.438	3.51232	1.10515	3.17815	0.00148219	0.00787744
ST6GALNAC5	2.74508	0.815108	2.04013	0.399537	0.689497	0.831384
PIGK	1258.22	0.277964	0.202583	1.3721	0.170032	0.342484
LOC105378808	83.2435	-1.62575	0.395057	-4.11522	3.86812e-05	0.000322676
AK5	20.3551	0.709989	0.490969	1.4461	0.14815	0.310602
ZZZ3	2025.47	-0.13841	0.0922895	-1.49974	0.133682	0.288593
USP33	2992.13	-0.354595	0.161918	-2.18997	0.0285262	0.089962
MIGA1	519.283	-0.0241416	0.210767	-0.114542	0.908808	0.959993
NEXN-AS1	9.06301	-2.69282	0.81759	-3.29361	0.000989093	0.0055915
NEXN	1959.42	0.590143	0.485708	1.21502	0.224359	0.41224
FUBP1	7658.19	-0.231179	0.143758	-1.60811	0.107811	0.247466
DNAJB4	899.157	-0.25552	0.339969	-0.751599	0.452292	0.651007
GIPC2	6.99533	-5.96878	1.41629	-4.21438	2.50461e-05	0.000220522
IFI44L	39552.6	0.308014	0.64278	0.479191	0.631803	0.792518
IFI44	15888.9	-0.00134439	0.569632	-0.0023601	0.998117	1
ADGRL2	5.93149	-3.98427	1.69195	-2.35485	0.0185304	0.0636681
LINC01725	2.66651	0.376931	1.5105	0.249541	0.802943	0.899469
LOC101927560	1.94328	1.48138	1.77568	0.834261	0.404134	0.606874
TTLL7	429.318	-2.27725	0.686902	-3.31524	0.00091563	0.005233
TTLL7-IT1	3.89511	-0.836038	1.66388	-0.502463	0.615342	0.781707
PRKACB	4024.33	-0.550724	0.319273	-1.72493	0.0845401	0.206789
SAMD13	44.4747	-1.66189	0.795427	-2.08931	0.0366803	0.109434
RPF1	1436.06	0.0527478	0.0948942	0.555859	0.578307	0.754334
GNG5	3887.11	0.6176	0.20368	3.03222	0.00242766	0.0120016
SPATA1	72.6833	0.899871	0.440565	2.04254	0.041098	0.119358
CTBS	983.521	0.985501	0.212547	4.63664	3.54125e-06	3.82664e-05
LOC105378819	19.3112	3.00312	0.789178	3.80538	0.000141588	0.00102046
SSX2IP	1350.18	-2.33272	0.274509	-8.49776	1.93276e-17	1.32845e-15
LOC102724892	0.671693	-1.84018	4.50277	-0.408676	0.682777
LPAR3	45.3399	3.10395	0.884684	3.50854	0.000450573	0.00282594
MCOLN2	3372.15	2.2636	0.471306	4.80282	1.56444e-06	1.82515e-05
MCOLN3	40.1154	2.67298	0.552896	4.83451	1.33474e-06	1.57441e-05
DNAI3	28.2278	-0.892253	0.884608	-1.00864	0.313146	0.516216
SYDE2	97.4856	-1.94271	0.521449	-3.7256	0.000194851	0.00134996
LOC124904207	6.17932	-2.15867	1.57011	-1.37485	0.169177	0.341032
C1orf52	621.893	-0.0568939	0.151939	-0.374453	0.708067	0.84392
BCL10	696.145	0.75058	0.145255	5.16734	2.37452e-07	3.29899e-06
BCL10-AS1	6.2839	2.64592	1.18308	2.23647	0.0253211	0.0819038
DDAH1	98.481	-1.18787	0.736666	-1.61249	0.106854	0.245728
CCN1	23.3749	-2.1634	0.807722	-2.67839	0.00739768	0.0303018
LOC112268231	4.46811	-1.2415	1.174	-1.0575	0.290284	0.492199
LOC107985057	3.47996	-1.60123	1.07647	-1.48748	0.136887	0.29349
ZNHIT6	1057.8	-0.362351	0.136484	-2.65489	0.00793344	0.0320981
LOC105378823	2.13792	-4.5539	1.63675	-2.78228	0.0053978	0.0233981
COL24A1	1925.05	-2.3305	0.405716	-5.74417	9.2371e-09	1.6967e-07
LINC02795	6.45059	-3.38734	1.29658	-2.61253	0.00898761	0.0354931
LOC124904209	12.6287	-1.57991	0.601854	-2.62507	0.00866315	0.0343914
LOC105378825	8.24445	-0.605994	0.891087	-0.680062	0.496465	0.69
ODF2L	941.208	-0.672051	0.208655	-3.22088	0.00127798	0.00695249
CLCA2	1.23446	-1.26538	3.17942	-0.397992	0.690636
CLCA1	0.622461	-4.39614	5.15196	-0.853296	0.393495
CLCA4-AS1	24.4199	-1.17259	0.588571	-1.99227	0.0463409	0.130937
CLCA3P	6.19879	-0.740679	1.14207	-0.648541	0.516635	0.706924
SH3GLB1	4731.13	0.00285305	0.174451	0.0163545	0.986952	0.997648
SELENOF	3930.5	0.481174	0.247506	1.94409	0.0518851	0.142816
HS2ST1	1714.59	-0.661695	0.251895	-2.62686	0.00861759	0.0342686
LOC124904211	7.88113	0.487434	1.34867	0.361417	0.717787	0.849667
LINC01140	217.502	-3.72083	0.782966	-4.75222	2.01192e-06	2.28024e-05
LINC02801	5.60538	-3.63311	1.29329	-2.8092	0.00496642	0.0218524
LMO4	4032.6	-1.62754	0.379971	-4.28333	1.84114e-05	0.000167453
LOC105378833	8.53535	0.472616	0.817005	0.578474	0.562944	0.742086
LOC105378834	4.58133	1.24359	1.15829	1.07365	0.282982	0.484267
LOC124904212	1.80848	2.13508	2.26803	0.941383	0.346508	0.550744
PKN2-AS1	5.86109	0.524469	1.08887	0.481663	0.630045	0.791143
PKN2	2329.59	-0.218686	0.170685	-1.28122	0.200115	0.382454
LOC124904213	7.35838	-0.235232	0.883354	-0.266294	0.790013	0.893429
LOC124904214	134.915	0.18562	0.377872	0.491224	0.623268	0.786611
GTF2B	1540.5	0.459291	0.256815	1.78841	0.0737094	0.186727
KYAT3	1184.54	0.104507	0.190085	0.549792	0.582462	0.757462
RBMXL1	1363.12	0.173587	0.208768	0.831485	0.4057	0.608251
LOC124904215	10.4505	0.196186	0.647394	0.303039	0.76186	0.876976
GBP3	1216.85	0.775612	0.179616	4.31816	1.57332e-05	0.000145179
LOC105378841	233.892	1.78995	0.692508	2.58473	0.00974556	0.0378939
GBP1	26703.1	2.10095	0.558675	3.76059	0.000169513	0.00119887
GBP2	2679.84	1.90817	0.393076	4.85445	1.20722e-06	1.43775e-05
LOC112268267	521.511	1.56305	0.510749	3.06031	0.0022111	0.0111186
GBP7	5.47979	-1.26137	0.944221	-1.33589	0.181586	0.35819
GBP4	17232.6	-0.0736056	0.515475	-0.142792	0.886454	0.947288
LOC107985076	41.3891	-1.28606	0.611063	-2.10463	0.0353239	0.106362
GBP5	30002.1	1.367	0.637832	2.14321	0.0320966	0.0988022
GBP6	9.55967	-0.384823	0.854664	-0.450263	0.652521	0.806081
GBP1P1	848.772	1.17267	0.618276	1.89668	0.0578701	0.155359
LOC105378844	4.9789	0.159476	1.1818	0.134943	0.892657	0.950486
LRRC8B	1221.73	-0.623335	0.20591	-3.02722	0.00246817	0.0121839
LOC124904216	6.3078	0.383982	0.790399	0.485808	0.627103	0.789326
LRRC8C	3189.96	3.10471	0.38943	7.97246	1.55547e-15	8.5984e-14
LRRC8C-DT	37.944	2.26613	0.44535	5.08843	3.61046e-07	4.81902e-06
LOC107985743	25.386	3.2743	1.00736	3.25036	0.00115258	0.00636674
LOC107985744	11.6005	3.25411	0.897719	3.62486	0.000289117	0.0019153
LOC101927975	16.2151	2.26014	0.789022	2.86448	0.00417698	0.0188705
LRRC8D	2423.36	0.658929	0.31877	2.0671	0.0387251	0.114154
LOC105378847	10.7674	-0.0299175	0.477038	-0.0627153	0.949993	0.981944
GEMIN8P4	40.2012	-0.374984	0.394701	-0.950045	0.342089	0.545546
ZNF326	2130.13	-0.273972	0.157221	-1.74259	0.0814054	0.20134
LINC02609	3.8626	-4.13498	1.68249	-2.45765	0.0139848	0.0508573
ZNF644	2614.56	-0.125821	0.183197	-0.686804	0.492206	0.686278
HFM1	53.1181	-2.1088	0.76857	-2.74379	0.00607341	0.0257861
LOC105378856	1.73475	-2.33319	1.97092	-1.1838	0.236491	0.427459
CDC7	1409.17	-0.556256	0.305738	-1.81939	0.0688526	0.177162
LOC102723436	12.0128	-0.243986	0.617762	-0.394951	0.692879	0.833267
TGFBR3	117.902	-0.834242	0.874202	-0.95429	0.339937	0.54314
EPHX4	1.01681	2.71502	4.44692	0.61054	0.541504
SETSIP	16.8919	0.4095	0.422923	0.96826	0.332914	0.536388
BTBD8	139.911	-0.704064	0.275798	-2.55282	0.0106854	0.040809
C1orf146	4.58404	0.463078	1.02858	0.450211	0.652558	0.806085
GLMN	349.913	0.279153	0.235787	1.18392	0.236444	0.427418
RPAP2	1105.85	0.308904	0.124465	2.48185	0.0130702	0.0481589
GFI1	1119.56	2.02657	0.483637	4.19027	2.78628e-05	0.000241816
EVI5	302.623	0.206217	0.208357	0.989729	0.322307	0.525182
RPL5	12573.4	-0.0785456	0.163846	-0.479387	0.631663	0.792385
DIPK1A	413.582	-0.0728616	0.439788	-0.165674	0.868413	0.937448
SNORD21	23.9759	0.281764	0.696315	0.40465	0.685735	0.829578
SNORA66	18.8901	-0.465795	0.691588	-0.673514	0.50062	0.693512
LOC124904219	2.26218	0	2.27666	0	1	1
MTF2	2344.25	0.100432	0.105037	0.956158	0.338993	0.54212
TMED5	7422.78	0.775961	0.25297	3.06741	0.00215922	0.0108951
CCDC18	1423.58	0.326214	0.229737	1.41995	0.155623	0.321054
LOC107985521	42.845	-0.286948	0.368505	-0.778683	0.436166	0.636741
CCDC18-AS1	813.832	-0.670573	0.242381	-2.76661	0.00566428	0.0242926
DR1	4080.54	0.20396	0.205875	0.990702	0.321831	0.524882
FNBP1L	935.556	-1.97642	0.326479	-6.05373	1.41531e-09	3.08188e-08
TRC-GCA7-1	1.57772	-1.10099	1.50198	-0.733026	0.463543
BCAR3	293.877	0.386974	0.349235	1.10806	0.267835	0.465601
BCAR3-AS1	3.94662	-1.47915	1.38594	-1.06725	0.285859	0.487323
LOC102723480	1.98921	2.92586	2.91635	1.00326	0.315735	0.519057
DNTTIP2	2214.5	0.168713	0.24752	0.681613	0.495484	0.689166
GCLM	2131.94	-1.29051	0.404644	-3.18925	0.00142643	0.00762433
LOC124904221	1.93261	-0.0431544	1.9972	-0.0216074	0.982761	0.996149
ARHGAP29	6.3023	-0.576245	1.64329	-0.350666	0.725839	0.854714
ABCD3	875.793	0.139962	0.177213	0.789795	0.429647	0.630884
F3	292.486	4.08696	0.809583	5.04823	4.45933e-07	5.82596e-06
LOC124904223	10.4644	3.89103	1.19241	3.26315	0.0011018	0.00613105
CNN3	714.974	-2.19497	0.557848	-3.93472	8.32951e-05	0.000637997
CNN3-DT	21.7189	-2.09864	0.997726	-2.10342	0.0354289	0.106582
ALG14	118.371	0.621599	0.311157	1.9977	0.0457491	0.129704
LOC124904224	5.68938	0.230033	1.24778	0.184353	0.853737	0.929005
TLCD4	841.866	-7.39698	1.58012	-4.68129	2.8508e-06	3.1473e-05
TLCD4-RWDD3	14.9062	-1.09787	0.550253	-1.99521	0.0460198	0.130252
RWDD3-DT	0.733229	-4.52246	5.1505	-0.878063	0.379909
RWDD3	143.722	-0.154045	0.262472	-0.586902	0.557269	0.737238
PTBP2	1090.64	-0.512411	0.158596	-3.23092	0.00123393	0.00674932
DPYD	1638.57	2.45321	0.416819	5.88555	3.9674e-09	7.91527e-08
DPYD-AS1	2.34899	3.86402	1.45508	2.65554	0.00791813	0.0320471
LOC105378867	5.91784	1.3544	1.17567	1.15202	0.249311	0.44362
SNX7	9.16185	1.50385	1.52459	0.986394	0.32394	0.526964
PLPPR4	3.83722	0.00104843	2.4497	0.000427984	0.999659	1
FRRS1	1090.76	-0.359637	0.286909	-1.25349	0.210028	0.394635
AGL	1416.31	-0.470588	0.142307	-3.30685	0.000943505	0.00536117
LOC124904230	31.375	0.0195048	0.437003	0.0446331	0.9644	0.98897
SLC35A3	1299.32	-0.115835	0.14772	-0.784155	0.432949	0.633966
MFSD14A	3344.76	0.399534	0.118638	3.36768	0.000758035	0.00443837
SASS6	899.944	-0.645357	0.28026	-2.30271	0.0212954	0.0711403
TRMT13	936.094	-0.277346	0.255422	-1.08584	0.277552	0.47752
LRRC39	34.4896	-0.239854	0.47282	-0.507284	0.611956	0.779851
DBT	843.809	-0.284654	0.153558	-1.85372	0.0637789	0.167327
RTCA-AS1	28.8112	-1.45938	0.5053	-2.88814	0.00387524	0.017792
RTCA	1568.95	0.366475	0.136382	2.68712	0.00720717	0.0297031
MIR553	2.74816	-0.574295	1.20232	-0.477654	0.632896	0.793324
CDC14A	722.606	0.256414	0.295439	0.867908	0.385445	0.589575
LOC105379827	25.3973	-1.14822	0.664497	-1.72795	0.0839968	0.20589
GPR88	13.18	0.10545	0.544597	0.193629	0.846467	0.924659
VCAM1	743.128	2.85876	0.674578	4.23785	2.25672e-05	0.000200428
EXTL2	568.522	-1.53423	0.321831	-4.76719	1.86809e-06	2.1379e-05
SLC30A7	2229.88	0.363128	0.136754	2.65533	0.00792314	0.0320619
DPH5	460.124	-0.470583	0.287549	-1.63653	0.101728	0.237385
DPH5-DT	82.1296	-0.803708	0.360992	-2.22639	0.0259882	0.0835774
LOC101928334	1.19698	0.4814	3.3799	0.14243	0.88674
S1PR1-DT	9.14599	-1.52495	1.27161	-1.19923	0.230439	0.420117
S1PR1	455.012	-2.62211	0.992488	-2.64196	0.00824287	0.0330816
LINC01709	869.964	-0.448456	1.64902	-0.271952	0.785659	0.890901
COL11A1	1.2898	0.876111	2.46411	0.355548	0.722179
RNPC3	900.953	-0.271402	0.2148	-1.26351	0.206407	0.390175
AMY2B	115.712	0.224681	0.269442	0.833874	0.404352	0.607046
ACTG1P4	6.98393	-0.0568233	0.737748	-0.0770226	0.938606	0.975827
AMY1B	2.00511	-0.797736	1.21753	-0.655206	0.512335	0.703544
PRMT6	800.983	-0.140617	0.176525	-0.796586	0.425692	0.627112
VAV3	2297.96	-0.25682	0.178183	-1.44133	0.149493	0.312413
VAV3-AS1	2.35519	-2.13644	1.15931	-1.84286	0.0653496	0.170431
SLC25A24	63.3254	1.72271	1.2096	1.42421	0.154387	0.319516
NBPF4	2.96654	-1.17725	1.854	-0.63498	0.525441	0.713806
EEIG2	1511.6	-0.0968936	0.227698	-0.425535	0.670447	0.818647
HENMT1	438.7	-0.0606536	0.243136	-0.249464	0.803002	0.899482
LOC105378890	8.70183	-0.704212	0.684315	-1.02908	0.303444	0.506706
PRPF38B	3263.77	0.0683534	0.180574	0.378535	0.705033	0.841802
FNDC7	2.0376	0.542045	1.60805	0.337083	0.736054	0.86121
STXBP3	1452.95	-0.040822	0.162472	-0.251256	0.801616	0.899047
GPSM2	771.82	0.0265092	0.25109	0.105577	0.915918	0.963463
CLCC1	789.984	-0.250655	0.163513	-1.53293	0.125292	0.275659
WDR47	677.631	0.899618	0.315894	2.84784	0.00440164	0.0197511
TAF13	228.12	0.88231	0.347833	2.53659	0.0111938	0.0424805
TMEM167B-DT	3.62072	-0.403106	1.06725	-0.377706	0.705649	0.842238
TMEM167B	1270.49	0.201192	0.208914	0.963038	0.335529	0.538749
SCARNA2	2.46037	-2.71237	1.63025	-1.66378	0.0961573	0.227535
ELAPOR1	6.22405	-0.090104	0.907322	-0.0993076	0.920894	0.966069
SARS1	5182.86	0.383491	0.33821	1.13389	0.256843	0.452657
CELSR2	160.996	-0.966386	0.341337	-2.83118	0.00463771	0.0206494
PSRC1	437.993	0.863493	0.387703	2.2272	0.0259338	0.0834597
MYBPHL	2.04723	0.172384	1.65212	0.104341	0.916899	0.963855
SORT1	3491.28	1.91114	0.374051	5.1093	3.23349e-07	4.35805e-06
PSMA5	2447.79	0.00529192	0.19385	0.027299	0.978221	0.994268
ATXN7L2	257.55	-0.688517	0.261255	-2.63543	0.00840313	0.0335879
CYB561D1	497.005	0.348545	0.16728	2.08359	0.0371971	0.11059
AMIGO1	9.14734	0.339249	0.668712	0.507318	0.611932	0.779851
GPR61	6.11873	-0.45315	0.966775	-0.468723	0.639267	0.797485
GNAI3	3595.75	0.502289	0.161447	3.11117	0.00186346	0.00960752
GNAT2	12.9074	-0.0653765	0.693035	-0.0943337	0.924844	0.968133
AMPD2	1338.84	-0.704629	0.167391	-4.20948	2.55959e-05	0.000224688
GSTM4	612.979	0.873068	0.586285	1.48915	0.136447	0.292794
GSTM2	251.065	-0.301629	0.242348	-1.24461	0.213274	0.398718
GSTM1	434.079	0.281812	2.01103	0.140133	0.888555	0.948225
GSTM5	73.7524	-0.873159	0.65778	-1.32743	0.184365	0.362027
GSTM3	114.351	-1.67953	0.793614	-2.11631	0.0343187	0.104071
EPS8L3	1.09663	0.894574	2.00511	0.446146	0.655492
LINC01768	1.87861	-5.43545	1.96095	-2.77184	0.00557397	0.0239887
CSF1	3230.55	-0.627793	0.5547	-1.13177	0.25773	0.453675
AHCYL1	4433.85	0.546108	0.196152	2.7841	0.0053676	0.0233017
STRIP1	1318.59	-0.112668	0.0879479	-1.28108	0.200166	0.38246
LOC105378895	1.26205	-0.545301	2.07775	-0.262448	0.792976
ALX3	65.7888	-0.757556	0.296218	-2.55743	0.010545	0.0403646
KCNC4	80.3339	0.641663	0.537672	1.19341	0.232709	0.423006
RBM15-AS1	13.866	-0.0267782	0.501448	-0.0534018	0.957412	0.985733
LOC124904276	25.4447	-0.134358	0.365849	-0.36725	0.713433	0.847282
RBM15	692.888	-0.0885916	0.146438	-0.604978	0.545194	0.728521
SLC16A4	74.9083	-0.840589	0.335444	-2.5059	0.012214	0.0456501
LAMTOR5	908.584	-0.0207687	0.228878	-0.0907413	0.927698	0.969684
LAMTOR5-AS1	7.17459	-0.957043	0.687469	-1.39213	0.163884	0.33317
PROK1	2.20404	-1.64309	1.56302	-1.05123	0.293154	0.495275
KCNA3	350.782	-4.44497	0.760966	-5.84122	5.18187e-09	1.00209e-07
LOC124904296	1.11344	-5.07751	5.1454	-0.986805	0.323738
CD53	7975.65	1.56671	0.243959	6.42201	1.34484e-10	3.53765e-09
LRIF1	1555.47	0.21156	0.352386	0.600365	0.548263	0.730622
DRAM2	1692.65	1.0444	0.347177	3.00827	0.00262737	0.0128426
CEPT1	1326.99	0.476907	0.235343	2.02643	0.0427204	0.122889
DENND2D	820.605	-0.31954	0.655347	-0.487589	0.625841	0.788458
CHI3L2	62.0255	2.69219	1.30358	2.06523	0.0389012	0.114544
PIFO	1.55124	2.91023	1.98374	1.46705	0.142363
OVGP1	28.8757	-1.28587	0.542656	-2.36959	0.0178076	0.061678
LOC124904309	5.41029	-1.13468	0.958956	-1.18325	0.236712	0.42776
WDR77	1103.47	0.360422	0.34968	1.03072	0.302672	0.505885
ATP5PB	2833.21	0.270016	0.155454	1.73695	0.0823967	0.203185
C1orf162	2422.42	2.44531	0.438837	5.57225	2.51468e-08	4.27405e-07
TMIGD3	26.3402	1.06004	0.492369	2.15295	0.031323	0.0969428
ADORA3	73.4434	0.17128	0.607044	0.282154	0.777825	0.88607
RAP1A	4056	0.842243	0.237737	3.54275	0.000395981	0.0025227
LINC01160	36.6657	1.21594	0.380449	3.19607	0.00139313	0.00747971
LOC107985184	28.9877	1.49365	0.46743	3.19545	0.00139613	0.00748991
INKA2	235.871	-2.52867	0.37054	-6.82429	8.83641e-12	2.88789e-10
INKA2-AS1	2.66048	-3.4868	1.69006	-2.06313	0.0391006	0.115048
LOC101928718	1.97716	-0.496796	1.90441	-0.260866	0.794196	0.895492
DDX20	895.091	-0.205689	0.16844	-1.22114	0.222032	0.409376
KCND3	5.97732	-5.58299	1.4046	-3.97478	7.04429e-05	0.000549249
LOC124904312	2.53774	0.375002	1.77561	0.211196	0.832735	0.916837
LINC02884	1.06022	-4.24264	3.2883	-1.29022	0.196973
CTTNBP2NL	1007.31	1.40238	0.51259	2.73587	0.00622153	0.0263071
MIR4256	2.34316	0.271029	1.7218	0.15741	0.874922	0.941093
WNT2B	123.042	0.753768	0.411769	1.83056	0.0671663	0.173873
ST7L	286.007	0.0212955	0.2364	0.0900821	0.928222	0.969936
CAPZA1	10476.1	0.531943	0.142898	3.72254	0.000197229	0.00136362
LOC124904810	15.7276	-0.70785	0.586589	-1.20672	0.227539	0.416219
MOV10	6769.31	-0.062353	0.186222	-0.334832	0.737752	0.861942
RHOC	1346.03	0.846358	0.409279	2.06793	0.038647	0.113984
PPM1J	728.803	1.65531	0.693362	2.38737	0.0169694	0.0593712
TAFA3	1.03994	3.94413	4.23206	0.931965	0.351355
LINC01356	10.5218	0.733581	0.983441	0.745932	0.455708	0.654106
LOC105378911	1.60744	1.0928	2.21718	0.492878	0.622099
LRIG2	887.3	-0.310016	0.153729	-2.01664	0.0437332	0.125094
MAGI3	384.129	-0.0745393	0.288008	-0.25881	0.795782	0.896063
PHTF1	1197.51	-0.305868	0.24426	-1.25222	0.21049	0.395087
RSBN1	1039.9	-0.423451	0.216141	-1.95914	0.0500961	0.139055
AP4B1-AS1	86.4386	0.00874232	0.397817	0.0219757	0.982467	0.995981
PTPN22	2467.11	0.773762	0.27188	2.84597	0.00442761	0.0198497
BCL2L15	27.4229	0.825719	0.501444	1.64668	0.0996235	0.233544
AP4B1	540.828	0.227938	0.306173	0.744475	0.456589	0.654889
DCLRE1B	946.592	0.0790687	0.327401	0.241504	0.809164	0.903691
HIPK1-AS1	11.2899	-0.625514	0.839158	-0.745407	0.456026	0.654389
HIPK1	6308.52	-0.138094	0.179588	-0.768952	0.441922	0.642131
OLFML3	48.1116	6.05899	0.874344	6.92975	4.21575e-12	1.43827e-10
SYT6	2.09446	-1.05336	2.25736	-0.466633	0.640763	0.79834
TRIM33	5166.31	-0.478159	0.151413	-3.15797	0.00158873	0.00836402
LOC124904348	9.0806	-1.14475	0.672929	-1.70115	0.0889146	0.21471
BCAS2	971.551	0.32149	0.145095	2.21572	0.0267103	0.0854075
LOC105378914	3.53967	-1.22702	1.10579	-1.10963	0.267157	0.464909
DENND2C	37.9758	-3.92278	0.773667	-5.07038	3.97032e-07	5.25445e-06
NRAS	5991.39	0.0585677	0.159206	0.367873	0.712968	0.847134
CSDE1	20263.3	0.139917	0.138858	1.00763	0.313633	0.516653
SIKE1	2372.78	-0.158067	0.0998655	-1.5828	0.113467	0.256902
SYCP1	5.67191	-3.38169	1.0773	-3.13904	0.00169502	0.00883629
TSPAN2	381.14	0.749686	0.596392	1.25704	0.208741	0.393095
LINC01765	3.68994	0.538469	0.993792	0.541833	0.587934	0.761415
NGF	0.649895	0.962835	4.53204	0.212451	0.831755
VANGL1	1205.62	-1.54651	0.191136	-8.09114	5.91086e-16	3.48964e-14
LOC101928977	2.08829	4.33058	1.71125	2.53065	0.0113852	0.0431022
SLC22A15	805.169	1.68953	0.670496	2.51983	0.0117413	0.0441951
MAB21L3	15.4313	1.19773	1.39127	0.860894	0.389297	0.593646
ATP1A1	5223	0.374411	0.19575	1.9127	0.0557864	0.151141
ATP1A1-AS1	56.8714	-0.321772	0.395086	-0.814435	0.415396	0.616752
LINC01762	1.93691	1.63296	1.34712	1.21219	0.22544	0.413577
LOC112268235	390.374	-0.370007	0.176399	-2.09756	0.0359442	0.107745
CD58	1121.55	-0.163051	0.245584	-0.663929	0.506735	0.698845
LOC105378925	91.6868	-0.362332	0.420693	-0.861275	0.389087	0.59348
LOC124904385	1.68815	-2.45978	2.10462	-1.16875	0.242503	0.435706
IGSF3	589.204	-5.62643	0.475829	-11.8245	2.91664e-32	9.62818e-30
LOC105378924	4.95565	1.1044	2.13971	0.516146	0.605753	0.775107
CD2	172.28	-0.263106	0.904474	-0.290894	0.771133	0.882209
PTGFRN	113.455	2.90995	0.673386	4.32136	1.55068e-05	0.000143316
CD101	671.074	4.60287	0.569845	8.0774	6.616e-16	3.86698e-14
LOC124904386	7.23755	1.74425	0.655516	2.66089	0.0077935	0.0316411
CD101-AS1	16.4126	1.83527	0.646578	2.83844	0.00453348	0.020243
TTF2	3012.47	0.0870504	0.339562	0.256361	0.797672	0.896863
TRIM45	97.4938	-1.18284	0.42536	-2.7808	0.00542255	0.0234794
MAN1A2	2271.8	-0.0485311	0.132414	-0.366511	0.713984	0.847696
TENT5C	1026.31	-3.16931	0.651292	-4.86619	1.13768e-06	1.36393e-05
GDAP2	944.456	0.489044	0.151776	3.22214	0.00127237	0.00692562
WDR3	1112.14	-0.248271	0.360861	-0.687996	0.491455	0.685638
SPAG17	17.2492	-2.77715	0.68528	-4.05258	5.06551e-05	0.000410247
TBX15	2.17433	0	4.1691	0	1	1
WARS2	332.008	-0.254949	0.265582	-0.959961	0.337075	0.540224
WARS2-AS1	152.1	-0.439506	0.24468	-1.79625	0.0724548	0.184324
LOC107985192	15.6137	-0.429403	0.683621	-0.628131	0.529918	0.717144
LINC01780	1.51755	3.52949	2.66505	1.32436	0.185383
ZNF697	153.994	0.489631	0.436269	1.12232	0.261728	0.458509
PHGDH	4998.99	0.944643	0.882267	1.0707	0.284304	0.485599
REG4	0.857059	-0.960739	4.30401	-0.223219	0.823365
NBPF7P	7.30489	2.45048	1.57864	1.55228	0.120595	0.268644
NOTCH2	9564.89	0.673737	0.224474	3.0014	0.00268741	0.0130897
SEC22B	2618.86	0.022213	0.130332	0.170434	0.864669	0.935157
LOC124904391	101.117	0.0290522	0.6056	0.0479726	0.961738	0.987736
LOC124904631	1.87202	1.65073	1.83367	0.90023	0.367998	0.573061
NBPF8	145.338	0.546957	0.471105	1.16101	0.245639	0.439308
PFN1P2	2.36423	0.394195	1.93365	0.20386	0.838463	0.92025
PDE4DIPP2	23.2754	1.28376	0.996432	1.28836	0.197622	0.379421
NBPF26	116.533	0.150399	0.409262	0.367489	0.713254	0.847282
LINC00623	210.746	0.598459	0.480388	1.24578	0.212844	0.398041
RNVU1-4	5.76104	1.36035	1.05424	1.29036	0.196925	0.378632
LOC105369199	4.23422	-1.43696	1.52892	-0.939858	0.34729	0.551551
H3P4	4.8823	1.27478	0.997755	1.27765	0.201372	0.383908
FCGR1BP	312.595	6.49819	0.601342	10.8061	3.21904e-27	6.92182e-25
LOC100996318	51.8358	6.15574	0.838812	7.33864	2.1577e-13	8.87233e-12
FAM72B	488.259	0.160209	0.349756	0.458059	0.64691	0.802019
SRGAP2C	905.293	1.09182	0.344255	3.17154	0.00151632	0.00803953
SRGAP2-AS1	1.91141	2.85047	2.37995	1.1977	0.231033	0.420906
LINC02798	18.4206	2.195	0.893992	2.45527	0.0140777	0.0510764
EMBP1	156.425	1.28188	0.477777	2.68301	0.0072963	0.0299756
PDE4DIPP3	0.453974	1.54702	5.1255	0.301828	0.762783
H2BP2	11.9247	4.57897	1.14653	3.99376	6.50328e-05	0.000511147
FCGR1CP	185.949	6.02228	0.561479	10.7257	7.70676e-27	1.53122e-24
H3-7	9.99681	1.84286	0.99264	1.85653	0.0633785	0.166625
FAM72C	62.2528	-0.114399	0.608722	-0.187933	0.850929	0.9272
SRGAP2D	128.471	1.71009	0.456373	3.74714	0.000178862	0.00125551
RNVU1-15	10.513	3.34322	1.28005	2.61178	0.0090072	0.0355465
NBPF15	59.5819	0.203623	0.327199	0.622321	0.533731	0.719893
SRGAP2B	497.103	1.79428	0.213631	8.39894	4.50519e-17	2.98285e-15
FAM72D	186.139	0.332294	0.327525	1.01456	0.310315	0.513532
LOC101929805	1.26469	-1.19995	1.95097	-0.615056	0.538518
TRNAV-CAC	1.6001	-1.12471	1.16805	-0.962894	0.335601
LINC01145	160.899	-0.0436104	0.299634	-0.145546	0.88428	0.946036
LOC100996740	17.6091	0.336503	0.609888	0.551745	0.581123	0.756519
RNVU1-14	26.3425	1.35013	0.589848	2.28894	0.0220827	0.073259
NBPF20	118.048	0.205285	0.252177	0.814053	0.415614	0.61692
LOC105371288	0.687877	0	5.2679	0	1
NBPF25P	31.3337	0.236307	0.37575	0.628895	0.529418	0.716881
GPR89A	312.497	-0.86066	0.358985	-2.39748	0.0165081	0.0580933
PDZK1	65.0834	-1.10235	0.372252	-2.96129	0.00306352	0.0145941
CD160	37.5007	-0.557738	0.404732	-1.37804	0.16819	0.339597
RNF115	2705.47	0.10992	0.150176	0.73194	0.464205	0.661778
POLR3C	1951.89	0.382708	0.193232	1.98056	0.0476404	0.133788
NUDT17	205.033	0.330385	0.361455	0.914041	0.360695	0.565976
PIAS3	1095.39	-0.238967	0.153352	-1.55829	0.119164	0.266429
ANKRD35	17.678	-0.708188	0.733508	-0.96548	0.334305	0.537662
ITGA10	89.0014	0.295076	0.561848	0.525188	0.599453	0.769819
PEX11B	746.899	0.276723	0.205799	1.34463	0.178745	0.354196
GNRHR2	13.7968	-0.946346	0.470844	-2.00989	0.0444423	0.126782
RBM8A	2099.26	-0.0317268	0.0907669	-0.349542	0.726683	0.855041
LIX1L-AS1	12.7108	0.172407	0.590966	0.291738	0.770487	0.882085
LIX1L	1117.8	-0.354028	0.188512	-1.87801	0.0603797	0.160683
ANKRD34A	24.2314	-0.667387	0.428502	-1.55749	0.119354	0.266686
POLR3GL	586.807	-0.461977	0.30203	-1.52957	0.126123	0.276862
TXNIP	11723.5	0.365191	0.644575	0.566561	0.571012	0.748517
RNVU1-6	6.21732	-0.105834	1.00324	-0.105493	0.915985	0.963463
LINC01719	5.22362	-1.93092	1.51283	-1.27636	0.201828	0.384558
NBPF10	268.962	0.455327	0.32093	1.41877	0.155965	0.321533
NOTCH2NLA	110.486	-0.219509	0.258255	-0.849972	0.395341	0.599126
LOC105371254	4.55116	0.760697	1.53107	0.496839	0.619303	0.784436
NUDT4P2	1.80357	-2.29074	2.45994	-0.931216	0.351742	0.556297
LOC112268274	6.37234	0.0156147	0.804851	0.0194008	0.984521	0.996812
LOC100996756	34.4104	-0.183651	0.717319	-0.256024	0.797932	0.896863
HYDIN2	5.58634	-1.99834	1.07707	-1.85535	0.0635462	0.16686
NBPF12	802.349	-0.103662	0.178993	-0.57914	0.562494	0.741701
LOC728989	5.45957	-0.935438	1.5689	-0.596236	0.551018	0.732511
PRKAB2	855.016	-0.270331	0.270572	-0.999107	0.317743	0.521042
CHD1L	2642.66	-0.121285	0.273868	-0.44286	0.657867	0.809571
PDIA3P1	1259.44	0.782183	0.206257	3.79228	0.000149272	0.0010709
FMO5	172.288	-0.167902	0.219065	-0.766449	0.443409	0.643227
BCL9	607.599	-0.152924	0.244084	-0.626522	0.530972	0.717945
ACP6	200.747	-0.510324	0.212534	-2.40114	0.0163439	0.0575783
GJA5	7.9274	-6.72292	2.25236	-2.98483	0.00283733	0.0137003
LOC105371229	2.29114	-2.03972	1.79652	-1.13537	0.256219	0.452033
GPR89B	215.184	-0.14198	0.308111	-0.460808	0.644936	0.800976
PDZK1P1	19.2025	-2.08591	0.535037	-3.89863	9.67396e-05	0.000729531
NBPF11	629.676	-0.233657	0.176876	-1.32102	0.186494	0.364983
LOC105371227	27.7567	-4.97015	0.948466	-5.2402	1.60403e-07	2.31213e-06
LINC02805	0.687819	-4.42721	5.15159	-0.859387	0.390127
LINC01731	2.30145	-2.47702	2.54917	-0.971695	0.331202	0.53461
LINC02806	207.232	-1.1914	0.794301	-1.49993	0.133632	0.288558
LOC105371225	33.056	-2.09837	0.991791	-2.11573	0.0343674	0.104137
LOC124904403	3.17657	-1.71264	1.35878	-1.26042	0.207518	0.391643
LOC124904396	16.9701	-0.778631	0.597842	-1.3024	0.192779	0.373449
RNVU1-1	2.52516	-2.75185	2.08684	-1.31867	0.187279	0.366062
PDE4DIPP6	76.6765	0.0452875	0.318948	0.14199	0.887088	0.947586
RNVU1-3	6.44674	0.616762	0.720073	0.856527	0.391706	0.596118
LOC124904400	4.73987	0.264347	0.689611	0.383327	0.701477	0.839206
LINC01138	363.137	0.285814	0.279547	1.02242	0.306583	0.510276
LOC105371224	12.2797	-0.199371	0.717226	-0.277975	0.781032	0.888241
LOC124904621	29.3901	2.42072	0.579327	4.1785	2.93437e-05	0.000252945
NBPF14	813.525	0.233475	0.226065	1.03278	0.301707	0.504777
NOTCH2NLB	158.756	0.118352	0.300499	0.393851	0.693691	0.83391
LOC105371223	3.2096	0.275062	1.01536	0.270901	0.786467	0.891312
NUDT4B	25.0716	-1.71053	0.645582	-2.64959	0.00805897	0.0325049
SEC22B3P	3.1777	-1.34498	1.57937	-0.851593	0.39444	0.598181
PDE4DIP	731.656	0.148651	0.278109	0.534506	0.592991	0.764691
LOC112268272	27.8618	-0.129521	0.835337	-0.155052	0.87678	0.942098
NBPF9	352.442	0.977757	0.278979	3.50477	0.000456996	0.00286279
LOC124904581	1.35266	-2.00764	2.70806	-0.741356	0.458478
LOC653513	32.8562	-1.26523	0.77161	-1.63972	0.101062	0.236256
LOC124904395	29.7765	-0.246578	0.444417	-0.554836	0.579007	0.755012
SEC22B2P	43.2869	0.0854979	0.69219	0.123518	0.901697	0.955784
LOC105371403	3.31167	-0.316759	1.64878	-0.192117	0.84765	0.925484
NOTCH2NLC	290.189	0.799994	0.245666	3.25643	0.00112824	0.00626032
NBPF19	719.697	0.902261	0.2533	3.56202	0.000368012	0.00237029
LOC124904409	35.7161	0.440563	0.550219	0.800705	0.423303	0.624653
LINC00869	116.725	0.801672	0.418415	1.91598	0.0553682	0.150387
LOC124904627	7.87194	0.213251	0.814849	0.261706	0.793548	0.895224
PDE4DIPP7	2.51199	3.03462	1.456	2.08421	0.0371406	0.11048
H2BC18	32.35	0.97336	0.37863	2.57074	0.0101481	0.039088
FCGR1A	932.406	5.84744	0.398271	14.6821	8.39969e-49	9.8436e-46
LOC124904411	78.2397	4.3522	0.50466	8.62401	6.46469e-18	4.76476e-16
H3C13	6.49039	-1.12732	0.945048	-1.19288	0.232918	0.423123
H2AC18	10.0781	-0.0505125	0.844398	-0.0598207	0.952298	0.982999
H4C15	797.122	-0.565798	0.32659	-1.73244	0.0831951	0.204467
H2BC21	1110.52	0.532778	0.485747	1.09682	0.272719	0.471665
H2AC20	31.8558	0.537045	0.464857	1.15529	0.247971	0.44218
H2AC21	10.2644	1.83729	0.886788	2.07185	0.0382796	0.113068
LOC124904412	0.703871	0.921536	3.25314	0.283276	0.776965
BOLA1	101.713	-0.845603	0.218741	-3.86577	0.000110739	0.00082162
SV2A	715.682	-0.643495	0.579418	-1.11059	0.266746	0.464418
SF3B4	3113.2	0.372416	0.232632	1.60088	0.109403	0.250189
MTMR11	121.004	2.71254	0.586032	4.62866	3.6804e-06	3.96421e-05
OTUD7B	261.199	-1.5512	0.484627	-3.20082	0.00137036	0.0073768
VPS45	1523.81	0.562964	0.171351	3.28545	0.00101818	0.005734
PLEKHO1	5582.86	3.09783	0.371323	8.34269	7.26179e-17	4.70171e-15
LINC02988	46.6046	2.95446	0.384921	7.67548	1.64804e-14	7.85097e-13
ANP32E	5045.99	0.257823	0.181893	1.41744	0.156353	0.322192
CA14	26.0043	0.6636	0.669973	0.990488	0.321936	0.525016
APH1A	3139.05	0.778981	0.1436	5.42465	5.80676e-08	9.17108e-07
C1orf54	56.948	-0.985938	0.780354	-1.26345	0.206428	0.390182
LOC124904414	6.55802	0.0837604	0.760573	0.110128	0.912308	0.961494
CIART	24.5357	-1.32019	0.91902	-1.43652	0.150856	0.314205
LOC105371434	1.4406	1.87055	2.0194	0.92629	0.354295
MRPS21	932.524	-0.130868	0.156786	-0.834693	0.403891	0.606703
PRPF3	3013.21	0.641427	0.15466	4.14734	3.3636e-05	0.000284915
RPRD2	3500.73	0.0853627	0.174365	0.489562	0.624444	0.78729
TARS2	903.771	-0.184178	0.183902	-1.0015	0.316584	0.519762
ECM1	173.474	1.09986	0.457591	2.40359	0.016235	0.0572636
ADAMTSL4-AS2	29.4152	1.64879	0.55184	2.98781	0.00280982	0.0135871
ADAMTSL4	3796.02	2.65435	0.371213	7.15049	8.64672e-13	3.26348e-11
LOC124904417	22.5491	1.22946	0.505916	2.43018	0.0150915	0.053961
ADAMTSL4-AS1	48.1318	2.12957	0.533523	3.99151	6.56528e-05	0.000515501
MCL1	23958.5	1.25907	0.208934	6.02613	1.67928e-09	3.61092e-08
LOC107985203	17.0602	0.0142234	0.622162	0.0228613	0.981761	0.995566
ENSA	4235.19	0.0238227	0.144258	0.16514	0.868834	0.937557
LOC112268239	41.9878	-0.694632	0.387374	-1.79318	0.0729439	0.185148
GOLPH3L	1167.47	-0.591184	0.193499	-3.05523	0.00224889	0.0112796
HORMAD1	47.2069	3.26147	0.794773	4.10365	4.06681e-05	0.000337408
CTSS	10310.6	2.6995	0.27187	9.9294	3.10124e-23	4.15353e-21
CTSK	79.6134	-0.51843	0.43883	-1.18139	0.237448	0.428694
ARNT	2414.54	-0.0619447	0.234176	-0.264522	0.791378	0.893894
SETDB1	2395.48	0.171837	0.0851066	2.01908	0.043479	0.124549
CERS2	4867.89	-0.644581	0.13809	-4.66782	3.04409e-06	3.33243e-05
ANXA9	141.692	-0.970289	0.392886	-2.46965	0.0135246	0.0494757
MINDY1	800.747	-1.09168	0.379168	-2.87913	0.00398768	0.0181912
PRUNE1	991.628	-1.49891	0.212103	-7.0669	1.58433e-12	5.70407e-11
BNIPL	36.7368	-2.48836	0.457607	-5.43777	5.39503e-08	8.57862e-07
C1orf56	46.3421	-1.4382	0.554599	-2.59322	0.00950819	0.0371182
CDC42SE1	4650.1	0.273549	0.171703	1.59316	0.111125	0.253041
MLLT11	312.746	-1.90288	0.307828	-6.18164	6.34376e-10	1.46632e-08
GABPB2	709.188	-0.349838	0.1949	-1.79497	0.0726591	0.184625
SEMA6C	169.501	-3.53978	0.315925	-11.2045	3.87584e-29	9.4627e-27
LYSMD1	165.678	-0.193124	0.191653	-1.00767	0.313611	0.516653
TNFAIP8L2	536.934	1.97753	0.212857	9.2904	1.53705e-20	1.50734e-18
SCNM1	19.1778	0.141694	0.386042	0.367044	0.713586	0.847395
TMOD4	97.1372	-0.322556	0.279879	-1.15248	0.249124	0.443519
VPS72	1350.55	-0.20784	0.167737	-1.23908	0.215314	0.400996
PIP5K1A	4223.33	0.756674	0.114639	6.6005	4.09784e-11	1.17992e-09
PSMD4	2178.79	-0.0290983	0.114747	-0.253586	0.799816	0.898102
ZNF687-AS1	5.30569	0.33158	0.902279	0.367491	0.713253	0.847282
ZNF687	1840.06	0.0231222	0.203917	0.11339	0.909721	0.960323
PI4KB	2949.94	0.0459837	0.122121	0.376543	0.706513	0.842796
RFX5	4384.65	-0.00514592	0.157632	-0.0326451	0.973958	0.992807
RFX5-AS1	26.0813	0.214135	0.408228	0.524548	0.599898	0.770138
SELENBP1	1259.33	-7.07781	1.20837	-5.85731	4.70428e-09	9.21126e-08
PSMB4	2944.33	-0.182703	0.284287	-0.642669	0.520439	0.709709
POGZ	4812.99	-0.109133	0.122993	-0.887312	0.374911	0.579973
CGN	27.3731	-1.07792	0.708043	-1.52239	0.12791	0.279661
TUFT1	72.8741	0.510801	0.249352	2.04851	0.0405098	0.118152
LOC124904420	13.1608	2.2799	0.585399	3.8946	9.8362e-05	0.000740099
SNX27	2232.14	1.8073	0.174181	10.376	3.18994e-25	5.45736e-23
CELF3	29.5219	-2.04503	0.642097	-3.18492	0.00144795	0.00771472
RIIAD1	2.53668	-5.41154	1.71583	-3.1539	0.00161106	0.00846151
MRPL9	987.916	0.213129	0.206976	1.02973	0.303139	0.506268
OAZ3	3.21222	2.24082	1.26091	1.77714	0.0755457	0.190044
TDRKH	570.517	0.136308	0.246911	0.552055	0.580911	0.75643
TDRKH-AS1	32.5295	-0.418888	0.472787	-0.885997	0.375619	0.580743
RORC	1.65148	-2.53326	2.27859	-1.11177	0.266237	0.46367
C2CD4D	2.18301	-3.1617	3.28703	-0.961871	0.336114	0.539468
C2CD4D-AS1	7.75643	-0.221147	1.43879	-0.153703	0.877844	0.942813
THEM5	1.53465	0.00104843	2.17404	0.00048225	0.999615
THEM4	445.382	-0.0792015	0.266726	-0.29694	0.766512	0.879893
S100A10	1670.64	2.49266	0.810395	3.07585	0.00209901	0.0106394
S100A11	8176.34	2.33233	0.288739	8.07766	6.60215e-16	3.86698e-14
LOC101927949	2.81599	4.79744	1.79463	2.67322	0.00751269	0.0306871
TCHH	9.93002	0.0848263	0.581709	0.145823	0.884061	0.945932
RPTN	0.629887	-3.7826	5.16117	-0.732896	0.463622
HRNR	16.529	0.276231	0.860983	0.320832	0.748338	0.868611
FLG	9.15352	0.199357	0.950599	0.209718	0.833888	0.917762
FLG-AS1	5.20035	1.78416	1.33954	1.33192	0.182888	0.359895
FLG2	1.99899	-0.438095	2.03845	-0.214916	0.829833	0.914875
LCE5A	0.79163	0	5.2679	0	1
SPRR2F	0.350888	-3.34198	5.17066	-0.646336	0.518062
SPRR2G	0.982974	-3.74337	3.95711	-0.945986	0.344156
PRR9	0.531898	-3.81828	5.16052	-0.739901	0.45936
LORICRIN	3.57009	-1.29632	1.67578	-0.773565	0.439188	0.639478
PGLYRP3	49.1389	-6.24332	1.12415	-5.55382	2.79488e-08	4.68908e-07
PGLYRP4	187.119	-5.79492	0.761147	-7.61341	2.66947e-14	1.23164e-12
S100A9	922.624	6.85804	1.06806	6.421	1.35384e-10	3.55334e-09
S100A12	9.70787	6.96692	1.75379	3.9725	7.11234e-05	0.00055437
S100A8	549.833	6.60225	1.50512	4.38652	1.15178e-05	0.00011032
LOC124904423	43.3583	-0.357483	0.42336	-0.844395	0.398449	0.602195
S100A6	733.073	-0.454438	0.277152	-1.63967	0.101074	0.236259
S100A5	10.1531	0.823537	0.742905	1.10854	0.26763	0.465335
S100A4	1083.29	-0.0688032	0.398335	-0.172727	0.862866	0.934364
LOC101928034	42.7759	-0.383148	0.514353	-0.744912	0.456325	0.65467
S100A3	9.78312	0.999165	0.602231	1.6591	0.0970947	0.229258
S100A2	6.19369	0.349309	0.773609	0.451532	0.651606	0.805503
S100A16	9.50119	-0.779474	1.17243	-0.664834	0.506156	0.698334
S100A14	9.10285	-0.847213	1.25078	-0.677346	0.498186	0.691225
S100A13	286.862	0.395634	0.316549	1.24984	0.211359	0.396275
S100A1	39.9929	-0.21589	0.293645	-0.735207	0.462214	0.659847
CHTOP	1603.86	-0.00969569	0.106637	-0.0909228	0.927554	0.969684
SNAPIN	562.448	0.491069	0.194639	2.52297	0.0116368	0.0439131
ILF2	6051.04	-0.236838	0.190871	-1.24083	0.214669	0.400335
NPR1	43.4166	1.93984	1.34955	1.4374	0.150605	0.313907
INTS3	348.034	-1.40433	0.784955	-1.78906	0.0736054	0.186484
SLC27A3	113.973	1.4217	0.739314	1.923	0.0544797	0.148407
GATAD2B	150.332	-0.124036	0.246204	-0.503795	0.614405	0.78114
LOC101928059	31.2287	0.56126	0.457721	1.22621	0.220121	0.406974
DENND4B	6521.1	0.629668	0.206584	3.048	0.0023037	0.0115077
CRTC2	2985.58	0.643073	0.170852	3.76391	0.000167277	0.00118412
SLC39A1	2626.57	0.482777	0.194247	2.48538	0.0129413	0.0477592
CREB3L4	199.124	-1.08234	0.463872	-2.33327	0.0196341	0.0667222
JTB	1547.44	0.0951439	0.133418	0.713128	0.475766	0.67199
RAB13	1467.99	0.499455	0.383577	1.3021	0.192883	0.373557
RPS27	9703.98	0.0236664	0.247812	0.0955015	0.923916	0.967551
NUP210L	19.8775	0.0555665	0.590974	0.0940253	0.925089	0.968173
TPM3	29903.1	0.997853	0.161243	6.18851	6.0735e-10	1.40802e-08
C1orf43	4603.15	0.370705	0.244616	1.51546	0.129656	0.282477
UBAP2L	9230.2	0.0534194	0.164017	0.325695	0.744655	0.866341
SNORA58B	9.2869	-1.07154	0.702462	-1.5254	0.127158	0.278558
HAX1	2186.1	0.381944	0.325924	1.17188	0.241245	0.434044
AQP10	22.0153	-8.59089	2.2093	-3.88852	0.000100857	0.000756774
ATP8B2	2177.86	-0.630705	0.16896	-3.73286	0.000189321	0.00131553
IL6R-AS1	12.4999	2.19138	0.780594	2.80733	0.00499546	0.0219628
IL6R	4973.47	3.91754	0.473235	8.27822	1.25032e-16	7.92025e-15
SHE	25.4199	-2.59282	0.8709	-2.97718	0.00290918	0.0140011
TDRD10	5.71495	-6.85157	1.48543	-4.61252	3.97819e-06	4.26146e-05
UBE2Q1	3122.78	0.357173	0.124565	2.86736	0.00413915	0.0187357
UBE2Q1-AS1	4.69985	-0.655142	1.06204	-0.616869	0.537321	0.722773
CHRNB2	28.7973	-0.423028	0.53171	-0.795599	0.426265	0.627681
ADAR	31777	0.3142	0.197973	1.58708	0.112494	0.255438
LOC124904428	38.5943	-0.912633	0.5977	-1.52691	0.126784	0.277846
KCNN3	29.6434	-0.358376	0.879388	-0.407529	0.683619	0.828002
LOC124904429	2.95614	0.477126	2.60088	0.183448	0.854447	0.929521
LOC105371449	6.12719	0.738004	0.810765	0.910256	0.362687	0.567733
PMVK	314.357	0.299118	0.253499	1.17996	0.238018	0.429577
PBXIP1	1641.48	-0.970621	0.397619	-2.44108	0.0146434	0.0526965
PYGO2	1422.19	-0.381196	0.14078	-2.70775	0.0067742	0.0282264
LOC101928120	9.62277	0.227707	0.624319	0.364729	0.715314	0.848415
SHC1	2768.54	0.303762	0.11536	2.63317	0.00845923	0.0337266
CKS1B	1382.69	-0.0218935	0.222328	-0.098474	0.921556	0.966547
MIR4258	14.311	-0.269092	0.689014	-0.390546	0.696133	0.835409
FLAD1	1057.55	0.0949057	0.10545	0.900004	0.368118	0.57321
LENEP	4.18607	0.0356613	1.2389	0.0287847	0.977036	0.994173
ZBTB7B	3566.98	1.77721	0.243971	7.28455	3.22757e-13	1.28217e-11
DCST2	23.8562	0.303659	0.502226	0.604625	0.545428	0.728544
DCST1	9.36479	0.253959	0.531352	0.477948	0.632687	0.793245
DCST1-AS1	30.9576	0.785408	0.334184	2.35023	0.0187619	0.0642429
ADAM15	79.3823	0.778316	0.45135	1.72442	0.0846325	0.206901
EFNA1	9.65862	-1.75614	0.715472	-2.45452	0.0141071	0.0511592
SLC50A1	1530.53	0.429447	0.159728	2.68861	0.00717495	0.0295807
DPM3	287.764	-0.156391	0.325887	-0.479892	0.631304	0.792104
KRTCAP2	1597.72	0.18968	0.130152	1.45737	0.145013	0.306142
TRIM46	197.418	-0.44224	0.296585	-1.49111	0.135934	0.292027
MUC1	2088.73	-1.26609	0.273519	-4.62892	3.67583e-06	3.96111e-05
THBS3-AS1	26.6651	-1.4813	0.459916	-3.22081	0.0012783	0.00695249
THBS3	429.46	-0.952284	0.289756	-3.2865	0.0010144	0.00571528
MTX1	270.791	-0.133595	0.21933	-0.609107	0.542454	0.726515
GBAP1	43.6784	0.114207	0.409144	0.279137	0.78014	0.88766
GBA1	40.3518	-0.63305	1.69422	-0.373652	0.708663	0.844415
ENTREP3	6.38117	4.82026	2.58336	1.86588
CLK2	2.28036	-1.84254	2.23436	-0.824637	0.409578	0.611952
PKLR	2.43789	-0.562024	1.18843	-0.472913	0.636275	0.795828
FDPS	2873.57	0.368892	0.329184	1.12063	0.262447	0.459082
RUSC1-AS1	974.825	0.188066	0.495252	0.379738	0.70414	0.841155
RUSC1	874.344	0.271614	0.293485	0.925477	0.354718	0.559518
ASH1L	4192.23	-0.172195	0.173915	-0.990111	0.32212	0.525142
POU5F1P4	7.09177	-0.506901	1.01354	-0.500131	0.616983	0.782773
ASH1L-AS1	55.7037	-0.304914	0.276	-1.10476	0.269263	0.467585
MSTO1	294.442	0.0729492	0.386715	0.188638	0.850377	0.926967
LOC105371452	8.03099	0.748552	0.659774	1.13456	0.25656	0.452431
YY1AP1	3709.9	0.160243	0.199271	0.804147	0.421312	0.622911
DAP3	2475.48	0.0517988	0.161993	0.319759	0.749151	0.869002
LOC124904431	53.5436	-0.64059	0.413861	-1.54784	0.121661	0.270257
GON4L	2525.88	-0.0363866	0.0943941	-0.385475	0.699885	0.837875
SYT11	579.195	0.116532	0.434758	0.268039	0.788669	0.892767
RIT1	1540.56	0.155599	0.262103	0.593656	0.552742	0.733921
KHDC4	2250.55	-0.322847	0.136881	-2.3586	0.0183441	0.0631627
SNORA80E	2.80684	0.322166	0.8811	0.36564	0.714633	0.848209
SCARNA4	4.82692	-1.06766	1.14197	-0.934929	0.349825	0.554225
LOC107985207	13.3112	0.436015	0.73175	0.595852	0.551274	0.732636
RXFP4	19.0205	1.14084	0.712911	1.60026	0.109541	0.250456
ARHGEF2	6073.95	0.500819	0.17431	2.87316	0.00406392	0.0184497
ARHGEF2-AS2	42.9482	-0.594843	0.487471	-1.22026	0.222365	0.409733
SSR2	4165.78	0.384706	0.214357	1.79469	0.0727024	0.184715
UBQLN4	2541.93	-0.704607	0.163901	-4.29897	1.71597e-05	0.000156982
LAMTOR2	614.153	0.629133	0.133665	4.70677	2.51671e-06	2.80489e-05
RAB25	2.40603	-1.1235	1.24875	-0.899702	0.368279	0.573314
MEX3A	219.901	-1.13871	0.663985	-1.71496	0.0863525	0.210017
LMNA	3990.21	-0.0715914	0.571986	-0.125163	0.900395	0.955037
SEMA4A	5453.08	2.42793	0.366884	6.6177	3.64839e-11	1.06357e-09
SLC25A44	1755.14	0.507252	0.141108	3.59479	0.000324655	0.00212431
PMF1	481.853	-0.0539024	0.218214	-0.247016	0.804896	0.900699
BGLAP	2.493	0.0476678	1.1815	0.0403451	0.967818	0.990309
PAQR6	238.066	-0.290197	0.212719	-1.36423	0.172495	0.345647
SMG5	4402.49	0.41163	0.131342	3.13402	0.00172427	0.008969
TMEM79	214.441	0.401024	0.190549	2.10457	0.0353286	0.106362
GLMP	1364.26	0.741983	0.235021	3.15709	0.0015935	0.00838159
CCT3	4360.23	-0.309538	0.399889	-0.774061	0.438895	0.639259
TSACC	25.051	-0.77607	0.631901	-1.22815	0.21939	0.405974
MIR9-1HG	12.5553	0.463179	0.72587	0.638102	0.523408	0.712139
MEF2D	5.23388	2.83882	1.15848	2.45046	0.0142675	0.0516051
IQGAP3	0.926108	4.2287	4.33764	0.974885	0.329617
BCAN	4.95737	-2.15688	1.12689	-1.91402	0.0556182	0.150773
NES	102.584	-2.17398	1.68582	-1.28957	0.1972	0.379037
CRABP2	10.3776	-0.1486	0.722266	-0.205741	0.836993	0.919963
ISG20L2	1543.82	0.282951	0.267485	1.05782	0.290137	0.492024
METTL25B	517.643	-0.131152	0.158106	-0.829519	0.406811	0.609216
MRPL24	586.289	-0.0626316	0.307185	-0.203889	0.83844	0.92025
HDGF	6104.7	-0.255641	0.153121	-1.66954	0.0950113	0.225392
PRCC	2360.57	0.205038	0.134814	1.5209	0.128286	0.280246
SH2D2A	180.1	-2.82524	0.674436	-4.18904	2.80132e-05	0.000242457
NTRK1	385.808	-3.59396	1.48586	-2.41877	0.0155732	0.0553707
INSRR	2.5888	-2.48747	1.22381	-2.03257	0.0420964	0.121584
PEAR1	994.98	-4.55908	0.420861	-10.8327	2.4087e-27	5.27618e-25
LRRC71	13.3849	-2.08303	0.671534	-3.1019	0.00192285	0.00986598
ARHGEF11	1806.6	2.29577	0.366001	6.27259	3.55089e-10	8.61549e-09
ETV3L	9.0018	-1.84961	1.87911	-0.984301	0.324968	0.52802
ETV3	2001.79	-0.00604718	0.408687	-0.0147966	0.988194	0.998116
CYCSP52	11.0782	0.0509919	1.20931	0.0421662	0.966366	0.989804
LOC107985211	830.717	5.67566	1.18782	4.77823	1.76849e-06	2.04086e-05
LOC105371456	1.17572	-5.01192	5.10923	-0.980954	0.326615
LINC02772	38.9465	-5.59043	1.11599	-5.0094	5.45992e-07	6.96623e-06
LOC101928202	1.39494	-2.84012	3.33431	-0.851785	0.394333
FCRL5	27.6413	-3.46532	1.15321	-3.00493	0.00265645	0.0129604
FCRL4	0.797419	1.9726	5.22758	0.377345	0.705917
LOC105371457	0.485418	-3.87387	5.15954	-0.750816	0.452764
FCRL3	1.6615	0	2.55679	0	1	1
FCRL2	11.8191	-2.12538	2.02562	-1.04925	0.294063	0.496416
FCRL1	54.0666	-0.575868	2.1381	-0.269337	0.78767	0.892028
CD5L	5.75061	2.77185	0.932556	2.97231	0.00295567	0.0141847
LOC105371458	0.810666	4.55812	5.14365	0.886164	0.375529
KIRREL1	29.112	-3.6184	1.19996	-3.01542	0.00256624	0.0125884
CD1D	30.634	5.32169	1.10203	4.829	1.37221e-06	1.61618e-05
CD1A	19.3195	4.24699	0.952663	4.45802	8.27212e-06	8.21186e-05
CD1B	32.8728	2.68515	1.21481	2.21034	0.0270816	0.0863236
CD1C	84.6492	4.40781	0.870291	5.06475	4.08928e-07	5.39547e-06
CD1E	123.138	2.26451	1.12542	2.01215	0.0442046	0.126211
OR10Z1	320.835	-6.25421	0.54567	-11.4615	2.05875e-30	5.67683e-28
SPTA1	4665.83	-5.64604	0.433228	-13.0325	7.99669e-39	4.8058e-36
OR6K3	0.86508	-1.46681	3.16199	-0.463887	0.642729
OR6N1	8.0457	4.22306	1.0859	3.88901	0.000100654	0.000755643
MNDA	7330.68	4.16793	0.296604	14.0522	7.46998e-45	6.2529e-42
PYHIN1	49.1717	2.40765	0.816871	2.94741	0.00320448	0.0151486
PYDC5	1.9728	0.920335	2.38473	0.385929	0.69955	0.837687
IFI16	18588.1	1.59764	0.303035	5.27212	1.3486e-07	1.9892e-06
LOC124904432	23.5459	3.08195	0.686986	4.48619	7.25076e-06	7.30625e-05
AIM2	363.6	1.9018	0.342276	5.55633	2.75502e-08	4.63215e-07
CADM3	5.89839	-0.650744	1.12024	-0.580895	0.561311	0.740683
CADM3-AS1	64.1254	-0.716268	0.599881	-1.19402	0.232471	0.422737
ACKR1	147.631	-1.86854	0.64935	-2.87756	0.00400768	0.0182605
FCER1A	9.1237	-2.58148	1.28739	-2.0052	0.0449419	0.127865
DUSP23	245.592	0.40009	0.276062	1.44928	0.14726	0.30932
LOC105371464	124.459	4.9345	0.755191	6.5341	6.39924e-11	1.78554e-09
FCRL6	71.8161	3.71171	0.678974	5.46664	4.58646e-08	7.4085e-07
SLAMF8	2151.85	3.70064	0.6538	5.6602	1.51195e-08	2.65845e-07
SNHG28	2.68533	0.92514	1.02839	0.899602	0.368332	0.573314
VSIG8	3.71746	-2.82313	0.983569	-2.8703	0.00410087	0.0185768
LOC107985216	58.8573	-1.03683	0.678555	-1.528	0.126512	0.277409
CFAP45	24.8002	-2.39503	0.504796	-4.74454	2.08982e-06	2.35827e-05
LOC124904434	1.95664	-1.39532	1.50565	-0.926721	0.354071	0.558799
LOC124904435	1.02168	3.21133	3.14951	1.01963	0.307905
TAGLN2	8701.77	-0.771089	0.127584	-6.04376	1.50564e-09	3.26634e-08
LOC124904437	142.381	2.02747	1.01091	2.00559	0.0448998	0.127791
IGSF9	4.77476	-0.141667	1.24721	-0.113587	0.909565	0.960245
SLAMF9	8.87726	-2.61314	1.65727	-1.57677	0.114847	0.259051
LINC01133	82.1242	-10.155	2.4696	-4.112	3.92246e-05	0.000326704
LOC124904436	5.1334	-1.165	1.12811	-1.03269	0.301747	0.504807
PIGM	825.278	-0.543848	0.171753	-3.16644	0.00154315	0.00815889
KCNJ10	3.79123	-0.170103	1.01851	-0.167012	0.867361	0.937132
KCNJ9	2.33678	-2.89257	1.5504	-1.8657	0.0620834	0.164048
IGSF8	583.054	0.48659	0.180573	2.69469	0.00704536	0.0291439
ATP1A4	12.6435	-1.82359	1.12611	-1.61937	0.105367	0.24352
CASQ1	41.9686	-2.73823	0.505145	-5.42069	5.93706e-08	9.36426e-07
LOC729867	10.9704	0.929813	0.708376	1.3126	0.189319	0.368941
PEA15	9480.44	2.57877	0.327684	7.86968	3.5554e-15	1.86424e-13
DCAF8	3999.75	-0.484174	0.0955428	-5.06761	4.02835e-07	5.32224e-06
DCAF8-DT	83.4688	-0.599543	0.286492	-2.09271	0.0363753	0.108718
PEX19	1440.25	0.194847	0.1773	1.09897	0.271782	0.470425
LOC107985219	19.5984	0.223168	0.458513	0.48672	0.626456	0.788857
COPA	7592.24	0.654355	0.165342	3.95758	7.57121e-05	0.00058473
SUMO1P3	34.7883	-0.240359	0.429542	-0.55957	0.575773	0.752312
NCSTN	4748.36	0.930031	0.131144	7.09166	1.32512e-12	4.84528e-11
NHLH1	40.5945	0.306932	0.526635	0.582818	0.560016	0.739469
LOC105371466	4.29857	-2.60886	1.43725	-1.81517	0.0694973	0.178331
VANGL2	361.042	-2.31306	0.39435	-5.86551	4.47768e-09	8.81174e-08
SLAMF6	194.699	-1.41848	0.433315	-3.27356	0.00106203	0.00593937
LOC105371468	7.7184	-1.83094	0.898623	-2.03749	0.0416007	0.120482
CD84	5233.05	-1.32229	0.213069	-6.20594	5.43703e-10	1.27954e-08
SLAMF1	280.946	-0.481098	0.376537	-1.27769	0.201358	0.383908
LOC107985220	40.9018	0.566141	0.424582	1.33341	0.182398	0.359254
CD48	4138.29	1.33339	0.408072	3.26753	0.0010849	0.00604703
LOC124904439	792.235	0.811737	0.368533	2.20262	0.0276217	0.0877709
SLAMF7	11370.2	2.51845	0.492219	5.11653	3.1121e-07	4.19927e-06
LOC105371470	17.6736	2.22806	0.964438	2.31021	0.0208765	0.0700505
LY9	687.882	0.681609	0.508467	1.34052	0.180077	0.356172
CD244	630.537	0.0101393	0.658111	0.0154067	0.987708	0.997926
ITLN1	7.22483	-3.47605	1.38526	-2.50931	0.0120968	0.045277
LOC101928372	0.598025	0.00104842	5.2679	0.00019902	0.999841
ITLN2	2.64875	-3.42494	2.89636	-1.1825	0.237009	0.428132
F11R	2671.48	0.286355	0.310188	0.923165	0.355921	0.56088
TSTD1	121.025	0.0633328	0.360136	0.175858	0.860405	0.932885
USF1	2628.76	0.262504	0.155386	1.68937	0.0911482	0.218573
ARHGAP30	7831.58	1.53367	0.227995	6.72679	1.73452e-11	5.36327e-10
NECTIN4	9.33226	4.2157	0.88618	4.75716	1.96338e-06	2.23496e-05
KLHDC9	4.26913	-1.55323	0.846616	-1.83463	0.0665603	0.172765
PFDN2	793.683	0.202493	0.199756	1.01371	0.310723	0.513991
NIT1	634.344	0.509008	0.156455	3.25338	0.00114039	0.00631582
DEDD	1612.55	0.181905	0.138505	1.31334	0.189067	0.368542
LOC112543491	21.7439	-0.246716	0.507472	-0.486167	0.626849	0.789091
LOC124900457	2.44945	0.69805	1.08155	0.645415	0.518658	0.708368
UFC1	1480.08	0.187757	0.191824	0.978799	0.327679	0.53113
USP21	875.077	-0.641938	0.113876	-5.63715	1.72887e-08	3.01273e-07
PPOX	887.698	-2.96143	0.251512	-11.7745	5.28158e-32	1.65053e-29
B4GALT3	1157.5	0.210581	0.13729	1.53384	0.125069	0.275349
ADAMTS4	177.25	1.55789	0.824506	1.88948	0.0588279	0.157344
NDUFS2	2088.05	0.159892	0.0985519	1.62241	0.104715	0.242185
FCER1G	8816.65	2.37231	0.251283	9.44079	3.69975e-21	3.92374e-19
APOA2	11.8299	1.8314	0.631349	2.90078	0.00372235	0.0171775
TOMM40L	562.839	0.31337	0.240652	1.30217	0.192858	0.373548
NR1I3	11.3978	0.209978	0.625871	0.335498	0.73725	0.861587
PCP4L1	16.006	-0.987127	0.688915	-1.43287	0.151894	0.315835
LOC105371472	77.5963	0.0513515	0.419666	0.122363	0.902612	0.956344
LOC107985221	43.5699	-0.0985945	0.455931	-0.216249	0.828794	0.914267
LOC124904442	13.6966	0.251335	0.927172	0.271077	0.786332	0.891202
MPZ	188.211	0.992089	0.343639	2.88701	0.00388923	0.0178352
SDHC	1053.18	0.330538	0.172922	1.91149	0.055942	0.151397
CFAP126	97.3939	-0.37627	0.30088	-1.25056	0.211093	0.395872
LOC124904443	11.4363	0.756168	0.596143	1.26843	0.204643	0.387809
TRV-CAC1-1	2.68351	-0.180754	1.07831	-0.167627	0.866877	0.936782
TRE-TTC4-2	4.70719	0.695109	0.804123	0.864432	0.387351	0.591486
LOC105371473	3.14115	0.137555	1.33274	0.103213	0.917794	0.9643
FCGR2A	2216.51	0.830589	0.741755	1.11976	0.262815	0.45955
HSPA6	81.5838	1.44217	0.777521	1.85483	0.06362	0.167007
FCGR3A	140.708	8.73678	1.45984	5.98474	2.16735e-09	4.53963e-08
FCGR2C	276.124	1.5498	0.622271	2.49056	0.0127542	0.0472321
HSPA7	228.82	1.57595	0.796302	1.97908	0.0478068	0.134175
FCGR3B	19.8553	4.30509	1.39116	3.09461	0.00197074	0.0100764
FCGR2B	275.726	0.256144	0.747209	0.342801	0.731748	0.858466
RPL31P11	2.29036	-0.498734	1.53674	-0.324541	0.745529	0.866927
FCRLA	245.658	3.90973	0.597531	6.54314	6.02402e-11	1.69091e-09
FCRLB	14.0978	-2.40233	0.939797	-2.55623	0.0105814	0.0404646
DUSP12	452.722	0.203573	0.189885	1.07209	0.283681	0.485073
ATF6-DT	11.3278	-1.10591	0.737333	-1.49989	0.133644	0.288558
ATF6	3129.93	0.225771	0.184794	1.22174	0.221805	0.409118
LOC124904444	22.5208	-0.464508	0.531923	-0.873263	0.38252	0.586671
OLFML2B	7.37682	2.12746	0.999898	2.12767	0.0333642	0.101711
NOS1AP	7.95626	-0.533799	1.3541	-0.394211	0.693426	0.833676
C1orf226	17.9325	-2.58783	1.17039	-2.21108	0.0270301	0.0862181
UHMK1	6579.31	-0.125174	0.186924	-0.669653	0.503079	0.696178
UAP1	804.33	-0.182674	0.311427	-0.586572	0.557491	0.737469
DDR2	28.4725	-0.223294	0.565383	-0.394943	0.692885	0.833267
HSD17B7	827.245	0.775416	0.339334	2.28511	0.0223063	0.073823
RGS5	37.3147	0.619699	0.415336	1.49204	0.135688	0.291553
LOC127814295	175.201	-0.330923	0.223401	-1.4813	0.138528	0.296111
NUF2	920.535	-0.128802	0.352347	-0.365555	0.714697	0.848241
PBX1	463.483	-7.80388	0.96087	-8.12168	4.5979e-16	2.74912e-14
MGST3	497.245	0.134586	0.277465	0.485054	0.627638	0.789625
ALDH9A1	1110.94	0.4694	0.149918	3.13105	0.00174182	0.00904605
TMCO1	2430.15	0.109167	0.169364	0.644574	0.519203	0.708847
TMCO1-AS1	10.604	0.628602	0.666843	0.942654	0.345858	0.550134
UCK2	1114.79	0.0295303	0.259064	0.113988	0.909247	0.960125
FAM78B	2.56045	0.566746	2.22227	0.25503	0.7987	0.897365
FAM78B-AS1	1.92648	-1.87169	1.84777	-1.01295	0.311085	0.514226
LINC01675	12.3596	0.285707	0.691659	0.413074	0.679552	0.82508
POGK	2643.1	0.0205407	0.172977	0.118748	0.905475	0.957897
TADA1	527.524	-0.370432	0.141208	-2.62331	0.00870793	0.0345341
ILDR2	25.6003	2.52465	0.672436	3.75448	0.000173704	0.00122555
MAEL	1.59352	2.95043	1.96004	1.50529	0.13225
GPA33	20.3375	0.85492	0.937784	0.911639	0.361959	0.567108
STYXL2	49.2953	4.06086	0.865762	4.6905	2.72533e-06	3.01588e-05
POU2F1	2204.36	-0.329764	0.126011	-2.61695	0.00887183	0.0350832
LOC124900412	127.553	-0.576141	0.403583	-1.42757	0.153417	0.318042
CD247	8.30706	-3.38729	1.07291	-3.15711	0.00159343	0.00838159
LOC101928512	5.40844	0.262111	0.876672	0.298985	0.764952	0.878836
LOC107985224	8.57431	0.148836	0.82092	0.181304	0.856129	0.930832
CREG1	7475.53	0.0361753	0.470828	0.0768334	0.938756	0.975834
RCSD1	3831.22	0.772882	0.300977	2.56791	0.0102312	0.0393501
MPZL1	1512.5	0.281214	0.247109	1.13802	0.255114	0.450763
ADCY10	25.348	-3.02061	0.605192	-4.99115	6.00194e-07	7.6122e-06
DCAF6	2553.15	-0.97489	0.279875	-3.48331	0.000495263	0.00307089
MPC2	1896.49	-1.85002	0.293462	-6.30413	2.89819e-10	7.19575e-09
GPR161	88.1682	-0.688951	0.272843	-2.52508	0.0115671	0.0437132
TIPRL	2203.19	0.0952249	0.178836	0.532472	0.594399	0.765817
SFT2D2	4202.88	1.43939	0.33943	4.2406	2.22922e-05	0.000198286
TBX19	297.979	1.48341	0.332929	4.45563	8.36469e-06	8.29672e-05
XCL1	2.0615	-0.0918461	2.03644	-0.0451014	0.964026	0.98892
ATP1B1	516.928	1.69268	0.429436	3.94165	8.09245e-05	0.00062228
NME7	208.895	-1.09877	0.253101	-4.34123	1.41689e-05	0.000132571
BLZF1	2082.01	-0.0219853	0.181763	-0.120956	0.903726	0.957141
CCDC181	34.581	-1.67027	0.391225	-4.26932	1.96065e-05	0.000176864
SLC19A2	319.642	-0.560836	0.302431	-1.85443	0.0636778	0.167112
F5	19.0743	-0.838589	1.05263	-0.796657	0.42565	0.627091
SELP	1643.02	-7.11163	0.700435	-10.1532	3.20805e-24	4.85099e-22
LOC107985745	4.34514	-5.69168	1.54192	-3.69128	0.000223126	0.0015198
SELL	6556.47	0.244911	0.559733	0.437549	0.661713	0.81225
FIRRM	451.149	-0.305618	0.307717	-0.99318	0.320622	0.523749
METTL18	169.664	-0.125832	0.177174	-0.71022	0.477568	0.673585
SCYL3	774.12	0.0733787	0.202889	0.361669	0.717599	0.849578
KIFAP3	1297.45	-2.16662	0.228519	-9.48113	2.51543e-21	2.69209e-19
GORAB-AS1	5.48031	0.0736293	0.874544	0.0841917	0.932904	0.972528
GORAB	586.575	0.821905	0.158907	5.17225	2.31295e-07	3.22301e-06
FMO1	0.387617	0	5.2679	0	1
FMO4	97.2873	0.0700929	0.289437	0.242169	0.808649	0.90339
TOP1P1	10.8802	-1.23093	0.56407	-2.18223	0.0290924	0.091354
PRRC2C	21603.9	0.376263	0.114159	3.29597	0.000980838	0.00555556
VAMP4	735.135	-0.527298	0.243393	-2.16645	0.0302772	0.0944167
METTL13	1272.76	-0.471891	0.237557	-1.98644	0.0469849	0.132312
DNM3	717.095	-4.81913	0.552832	-8.71716	2.85266e-18	2.19936e-16
DNM3OS	22.2393	-6.61724	1.45704	-4.54156	5.58399e-06	5.80646e-05
LOC102724528	2.62608	-1.34476	1.18881	-1.13118	0.257979	0.45391
C1orf105	12.0624	-4.32439	0.784266	-5.51393	3.50902e-08	5.81644e-07
PIGC	572.215	-0.507742	0.231986	-2.18868	0.0286203	0.0901859
SUCO	2475.43	-0.731494	0.195807	-3.7358	0.000187122	0.00130218
FASLG	8.13598	-4.03204	1.43967	-2.80066	0.00509981	0.0223796
TNFSF18	160.941	5.79048	1.00405	5.76711	8.06405e-09	1.49885e-07
TNFSF4	320.488	-0.762693	0.565767	-1.34807	0.177636	0.35292
LOC100506023	26.5156	-0.74445	0.650445	-1.14452	0.252406	0.447564
PRDX6-AS1	22.2606	-0.979404	0.435794	-2.2474	0.0246145	0.0800936
PRDX6	4212.66	-1.01462	0.13248	-7.65867	1.87863e-14	8.8952e-13
LOC124904456	23.5765	-0.510897	0.653195	-0.782151	0.434126	0.634988
SLC9C2	90.7087	-0.691525	0.544347	-1.27038	0.20395	0.387028
ANKRD45	261.092	-2.32015	0.65395	-3.54791	0.000388307	0.00248277
LOC105371619	9.67828	-2.96197	0.98543	-3.00577	0.00264912	0.0129301
KLHL20	1028.05	-0.65693	0.221857	-2.96105	0.0030659	0.0145995
CENPL	372.506	-0.0156099	0.237582	-0.0657031	0.947614	0.981104
DARS2	1114.27	0.282297	0.258953	1.09015	0.275647	0.47557
GAS5-AS1	32.8239	0.290422	0.532427	0.545468	0.585432	0.75947
GAS5	1409.77	-0.29044	0.246241	-1.17949	0.238202	0.429706
SNORD81	13.1676	0.499361	0.734049	0.680283	0.496326	0.689887
SNORD47	45.9902	-0.522121	0.59622	-0.875719	0.381183	0.585779
SNORD80	51.9229	-0.256621	0.601799	-0.426424	0.669799	0.818155
SNORD79	19.867	-0.633936	0.593407	-1.0683	0.285385	0.486887
SNORD78	8.91773	-0.31422	0.95153	-0.330226	0.741229	0.864153
SNORD44	24.9639	-0.551318	0.773288	-0.712953	0.475875	0.672103
SNORD77	7.30403	-1.4237	1.05987	-1.34328	0.179183	0.354853
SNORD76	30.6563	-0.421274	0.638394	-0.659896	0.50932	0.701254
SNORD75	2.18983	-0.75595	1.55558	-0.48596	0.626996	0.789233
SNORD74	6.39675	-1.3917	1.21089	-1.14932	0.250425	0.445061
ZBTB37	1338.71	-0.196703	0.183922	-1.06949	0.28485	0.48615
SERPINC1	2.49015	-0.32492	1.71698	-0.189239	0.849905	0.92686
LOC124904457	1.72152	-0.960746	2.02546	-0.474335	0.635261	0.794814
RC3H1	2164.96	0.335276	0.16614	2.01803	0.0435878	0.12482
RC3H1-DT	11.8783	2.4084	0.880821	2.73427	0.00625187	0.0263973
RABGAP1L	3784.79	-0.727146	0.275052	-2.64367	0.00820132	0.0329605
GPR52	2.46919	-0.00607207	1.69155	-0.00358965	0.997136	1
RABGAP1L-AS1	5.40794	-2.24082	1.23529	-1.81401	0.0696756	0.178632
LOC105371622	11.3036	-0.0304204	0.746946	-0.0407263	0.967514	0.990259
CACYBP	2166.97	0.0464937	0.330408	0.140716	0.888094	0.948145
MRPS14	606.258	-0.271822	0.134268	-2.02447	0.0429213	0.123328
KIAA0040	4291.53	1.13422	0.259224	4.37542	1.21199e-05	0.000115333
LOC124904458	2.37777	1.29927	1.43931	0.902701	0.366685	0.571851
LINC02803	18.9426	1.05181	0.541948	1.94079	0.0522839	0.143728
COP1	1331.06	0.610917	0.151001	4.04577	5.21512e-05	0.000420042
PAPPA2	2.08933	0.459624	1.59503	0.28816	0.773225	0.8834
CRYZL2P-SEC16B	1.29925	-0.898726	2.03164	-0.442364	0.658226
SEC16B	2.46985	0.881472	1.73069	0.509317	0.61053	0.778838
CRYZL2P	184.549	0.659964	0.523942	1.25961	0.207809	0.391971
RASAL2-AS1	8.17367	-0.082981	0.8872	-0.0935313	0.925481	0.968497
RASAL2	509.512	1.18418	0.487797	2.4276	0.015199	0.0542628
LOC105371630	9.53704	0.92785	0.756748	1.2261	0.22016	0.407013
LOC105371629	0.9022	-0.112207	3.75589	-0.0298748	0.976167
CLEC20A	8.54543	1.72964	0.759729	2.27666	0.0228068	0.0752034
LOC124904460	2.20941	-0.868127	1.1629	-0.746521	0.455353	0.653836
C1orf220	45.9207	-0.633922	0.387519	-1.63585	0.101871	0.237612
LOC105371632	4.62309	0.556159	1.54541	0.359878	0.718938	0.8504
LOC124904461	2.39125	-4.15442	1.74411	-2.38197	0.0172202	0.0600515
RALGPS2	710.342	-1.0632	0.263643	-4.03274	5.51314e-05	0.000440863
ANGPTL1	4.41119	-0.486126	1.08744	-0.447038	0.654847	0.807292
FAM20B	2116.52	-0.712039	0.122532	-5.81105	6.20827e-09	1.183e-07
TOR3A	2534.24	1.47177	0.258784	5.68726	1.29096e-08	2.31435e-07
ABL2	2036.88	0.863342	0.209064	4.12957	3.63449e-05	0.000305104
SOAT1	2538.42	1.30121	0.198153	6.56668	5.14493e-11	1.45636e-09
AXDND1	2.71737	2.60838	1.47893	1.7637	0.0777831	0.194649
LINC02818	4.68879	0.427221	0.870962	0.490516	0.623769	0.786947
TOR1AIP2	2269.89	-0.132844	0.20005	-0.664054	0.506656	0.698776
TOR1AIP1	4058.97	1.07389	0.141285	7.60091	2.9406e-14	1.34613e-12
CEP350	6701.84	0.439778	0.240916	1.82544	0.0679342	0.175505
LOC105371636	2.84649	5.1554	2.94061	1.75318	0.0795718	0.198068
QSOX1	2768.45	2.32393	0.325022	7.15007	8.67355e-13	3.26834e-11
ACBD6	904.415	-0.124663	0.157578	-0.791122	0.428873	0.630175
LOC105371637	9.51458	0.139091	0.702003	0.198135	0.84294	0.922785
XPR1	1538.89	-0.331827	0.194173	-1.70893	0.0874647	0.21193
LOC124904464	8.18343	-1.0185	1.05972	-0.961098	0.336503	0.539611
KIAA1614	73.046	-0.1842	0.49804	-0.369851	0.711494	0.846295
LOC107985231	3.18482	-1.39683	1.24279	-1.12395	0.261036	0.45757
KIAA1614-AS1	1.65572	-0.0233717	1.75731	-0.0132997	0.989389	0.99831
STX6	1148.45	0.455384	0.349794	1.30186	0.192963	0.373651
MR1	2429.79	0.899684	0.30294	2.96985	0.0029795	0.0142692
LOC124904465	5.61297	-2.06476	1.20749	-1.70997	0.0872719	0.211528
IER5	1448.97	0.178608	0.261516	0.682973	0.494624	0.68842
ZNF648	2.78745	-2.1801	2.07656	-1.04986	0.293782	0.495978
GLUL	15183.9	0.232386	0.182192	1.2755	0.202132	0.385015
RNASEL	633.997	0.175508	0.27181	0.6457	0.518473	0.708201
RGS16	283.887	-0.835667	0.998788	-0.836682	0.402771	0.605772
LINC01686	14.3027	-1.81022	0.978039	-1.85087	0.0641882	0.168113
NPL	325.896	-1.38469	0.592629	-2.33652	0.0194643	0.0662515
DHX9-AS1	33.4128	-1.00092	0.456969	-2.19035	0.0284988	0.0899238
DHX9	9114.67	-0.0486649	0.214153	-0.227243	0.820235	0.909909
SHCBP1L	2.34469	-4.67699	2.06236	-2.26779	0.0233419	0.0767305
LAMC1	578.417	0.241472	0.399352	0.60466	0.545405	0.728544
LAMC1-AS1	2.51711	0.520905	1.0955	0.475495	0.634434	0.794331
SMG7-AS1	39.6136	0.120615	0.542746	0.222231	0.824134	0.911598
SMG7	6872.85	0.23603	0.107995	2.18557	0.0288474	0.0907144
NCF2	6457.62	4.63012	0.467127	9.91191	3.69507e-23	4.92074e-21
ARPC5	6995.46	1.24237	0.218221	5.69316	1.24711e-08	2.24499e-07
RGL1	3611.26	4.95642	0.352326	14.0677	5.99873e-45	5.20734e-42
COLGALT2	165.103	0.130146	0.647038	0.201141	0.840588	0.921327
TSEN15	1883.35	0.383294	0.390035	0.982715	0.325748	0.528731
LOC102724830	44.7128	-0.010181	0.521338	-0.0195286	0.984419	0.996795
LOC124904466	2.43189	4.51647	2.64123	1.70999	0.0872676	0.211528
C1orf21-DT	4.99567	-0.684896	1.27206	-0.538414	0.590291	0.762945
C1orf21	354.786	0.382964	0.366993	1.04352	0.296708	0.499551
LOC107985236	6.57048	-0.0389731	1.04277	-0.0373745	0.970186	0.991334
EDEM3	3213.59	0.43293	0.131158	3.30083	0.000963991	0.00546806
NIBAN1	10450.8	1.43431	0.37231	3.85245	0.000116942	0.000862182
LOC107985238	8.27602	0.0853437	0.91712	0.0930562	0.925859	0.968763
LOC124904469	155.378	1.04173	0.623601	1.67051	0.0948186	0.225192
RNF2	1513.54	0.0638835	0.198853	0.32126	0.748013	0.868434
TRMT1L	1688.22	-0.384465	0.160735	-2.39192	0.0167604	0.0587716
SWT1	538.264	-0.596793	0.181852	-3.28175	0.00103166	0.00579995
LOC105371651	135.215	-0.393447	0.548663	-0.717101	0.473312	0.669856
IVNS1ABP	3780.21	-0.427495	0.323528	-1.32136	0.186383	0.364827
CBSLR	48.5258	-1.2147	0.345612	-3.51463	0.000440364	0.00277238
HMCN1	10.7807	-1.44589	1.19491	-1.21004	0.226263	0.414762
PRG4	9.0362	0.0690339	0.761167	0.0906949	0.927735	0.969684
TPR	9060.02	-0.00364406	0.107406	-0.0339278	0.972935	0.99238
ODR4	1039.23	0.16723	0.159042	1.05148	0.293038	0.495149
PDC-AS1	6.20096	-0.0481782	1.40123	-0.0343828	0.972572	0.992258
PDC	8.77839	0.828651	0.993625	0.833967	0.404299	0.607046
PTGS2	1170.95	2.17035	0.604335	3.5913	0.000329029	0.00214813
PACERR	7.24531	-1.81645	0.858483	-2.11588	0.0343548	0.104123
PLA2G4A	931.577	1.39922	0.33173	4.21796	2.46522e-05	0.000217217
LINC01036	4.24846	0.24033	1.04053	0.230969	0.817339	0.908163
LINC01037	9.70648	-0.177132	0.597773	-0.29632	0.766986	0.8803
RGS18	2316.25	-1.08148	0.473028	-2.28629	0.0222371	0.0736609
LOC105371664	2.51363	-3.64869	2.18426	-1.67045	0.0948308	0.225192
RGS1	2509.78	-1.12678	0.53734	-2.09696	0.0359968	0.107835
LOC107985241	24.7588	-2.75837	1.30489	-2.11387	0.0345264	0.104496
RGS13	100.64	-4.37504	1.13869	-3.84218	0.000121947	0.000895142
MIR4426	9.32662	0.121112	0.586569	0.206475	0.83642	0.919729
RGS2	1096.98	1.35885	0.623756	2.1785	0.0293688	0.0920374
RGS2-AS1	2.44121	-1.4107	1.36051	-1.03689	0.299789	0.502535
UCHL5	2001.89	-0.115524	0.134345	-0.859908	0.38984	0.594088
RO60	3044.29	-0.936925	0.195724	-4.78698	1.69308e-06	1.96156e-05
GLRX2	230.529	0.0644109	0.330706	0.194768	0.845575	0.924097
CDC73	2917.15	0.383547	0.221679	1.73019	0.0835956	0.205207
B3GALT2	27.5705	-0.469238	0.614107	-0.764097	0.444809	0.644767
LOC124904475	2.52708	-2.65485	1.76097	-1.5076	0.131656	0.285638
LINC01724	76.278	3.01546	1.00513	3.00006	0.00269927	0.0131365
KCNT2	1.43013	-3.1204	3.91955	-0.796111	0.425967
CFH	178.272	0.85938	0.611219	1.40601	0.159722	0.327034
CFHR3	2.55811	2.29359	1.66166	1.3803	0.167493	0.338656
CFHR1	2.84954	-0.23996	1.0929	-0.219563	0.826211	0.91257
ASPM	5024.41	-0.255647	0.302474	-0.845186	0.398007	0.601783
ZBTB41	617.391	0.100981	0.161447	0.625474	0.53166	0.718299
CRB1	5.57259	-1.95455	1.04037	-1.87871	0.0602842	0.160489
DENND1B	3110.49	-0.16953	0.175917	-0.963694	0.3352	0.538479
C1orf53	10.0735	-0.660456	0.649627	-1.01667	0.30931	0.512532
NEK7	3094.8	0.258714	0.262968	0.983826	0.325201	0.528329
PTPRC	12522.8	2.05304	0.32708	6.27688	3.45438e-10	8.42494e-09
MIR181A1HG	8.4046	-0.016574	0.760337	-0.0217982	0.982609	0.996081
LINC01222	1.66268	0.981906	2.62289	0.37436	0.708136	0.843959
NR5A2	48.533	-3.19465	0.993923	-3.21418	0.00130818	0.00709254
LOC124904479	2.44692	-1.10197	1.55435	-0.708956	0.478351	0.674179
LINC00862	3.52772	-1.10975	1.20932	-0.91767	0.358792	0.564046
ZNF281	1781.12	-0.320216	0.24463	-1.30898	0.190542	0.370308
LOC124900414	17.1389	0	3.54694	0	1	1
LOC124904480	6.17828	-3.88801	1.75961	-2.20959	0.0271339	0.0864471
KIF14	1575.25	0.0504364	0.331581	0.152109	0.879101	0.943481
DDX59	924.17	0.71755	0.150323	4.77339	1.81146e-06	2.08327e-05
DDX59-AS1	1.92739	1.15186	1.72309	0.668485	0.503824	0.696551
CAMSAP2	399.484	2.89712	0.551614	5.25208	1.5039e-07	2.18798e-06
INAVA	36.2991	-0.521777	0.447097	-1.16703	0.243197	0.436551
KIF21B	3892.57	0.347465	0.696673	0.49875	0.617956	0.783281
LOC101929305	11.2449	0.48885	1.73726	0.281391	0.77841	0.886467
TMEM9	339.369	-0.324902	0.277728	-1.16986	0.242058	0.43514
IGFN1	1.21891	0.120299	2.33006	0.0516292	0.958824
TNNT2	12.7181	-1.70999	1.87353	-0.91271	0.361395	0.56658
LAD1	410.348	-4.12251	1.59344	-2.58718	0.00967647	0.0376865
LOC101929343	12.8398	-3.22473	1.71774	-1.87732	0.0604749	0.160814
PHLDA3	77.8683	1.20525	0.817325	1.47463	0.140313	0.298778
CSRP1	2052.48	0.192422	0.196793	0.977786	0.32818	0.531722
CSRP1-AS1	311.567	-0.09765	0.426056	-0.229195	0.818717	0.908962
RPS10P7	50.211	-0.193466	0.467082	-0.414201	0.678727	0.824455
NAV1	1320.02	-0.0964949	0.433506	-0.222592	0.823853	0.911426
LOC124904482	13.2099	-0.112604	0.866535	-0.129947	0.896608	0.953025
IPO9-AS1	4.41206	-0.728237	0.790075	-0.921732	0.356668	0.561612
LOC124904483	60.4035	0.00965778	0.666318	0.0144943	0.988436	0.998146
IPO9	4309.93	-0.00475489	0.22682	-0.0209633	0.983275	0.996356
MIR6739	8.12551	0.138202	0.685779	0.201525	0.840288	0.921129
SHISA4	26.1345	-0.149225	0.6232	-0.23945	0.810757	0.90438
LMOD1	1.82763	-3.12254	1.73915	-1.79544	0.0725835	0.184534
TIMM17A	909.992	0.303007	0.306296	0.989262	0.322535	0.525413
RNPEP	1507.84	1.29242	0.212814	6.07299	1.25548e-09	2.77342e-08
ELF3-AS1	10.1363	1.67688	0.823014	2.03748	0.0416017	0.120482
ELF3	6.80933	1.87494	0.895375	2.09403	0.0362571	0.108461
GPR37L1	13.9449	-0.41335	0.54171	-0.763047	0.445435	0.645208
ARL8A	1780.1	1.01603	0.151492	6.70682	1.98911e-11	6.08627e-10
PTPN7	4315.09	-0.19855	0.190238	-1.04369	0.296628	0.499487
PTPRVP	62.1087	-2.02627	0.437242	-4.63421	3.58304e-06	3.86823e-05
LGR6	5.89826	-4.44086	1.66719	-2.66368	0.00772915	0.0314288
UBE2T	541.597	-0.628903	0.240985	-2.60972	0.00906158	0.035695
PPP1R12B	925.138	0.0793239	0.242651	0.326905	0.74374	0.865659
SYT2	9.91655	0.115219	0.612625	0.188074	0.850819	0.927166
KDM5B	1982.81	-1.00575	0.338225	-2.97363	0.00294303	0.0141379
PCAT6	2.27408	0.479086	1.22032	0.39259	0.694623	0.834687
ACTG1P25	7.84629	1.08456	0.881242	1.23072	0.218429	0.404781
RABIF	597.754	0.284556	0.130078	2.18757	0.0287006	0.0903782
KLHL12	1184.64	-0.11173	0.16677	-0.669963	0.502881	0.695986
ADIPOR1	3599.68	0.204361	0.144397	1.41527	0.156988	0.323216
CYB5R1	547.447	0.172382	0.164559	1.04754	0.294849	0.49735
MGAT4FP	6.64087	0.858171	0.99446	0.862952	0.388164	0.592458
[truncated: 23,018 more rows]

## Sheet: DEGs_123H_vs_DNeg
Gene	DEG_Info.baseMean	DEG_Info.log2FoldChange	DEG_Info.lfcSE	DEG_Info.stat	DEG_Info.pvalue	DEG_Info.padj
WASH7P	213.938	0.238956	0.189175	1.26315	0.206535	0.381177
MIR6859-1	12.1009	0.438435	0.480776	0.911932	0.361804	0.557768
LOC124900384	4.06968	1.11887	1.27267	0.879148	0.379321	0.574974
LOC729737	420.959	0.875407	0.811241	1.0791	0.280545	0.470783
DDX11L17	6.30222	-0.729911	1.29156	-0.565141	0.571978	0.738886
LOC100996442	342.899	0.255352	0.190657	1.33933	0.180464	0.346934
LOC127239154	7.23306	0.19543	1.22686	0.159293	0.873438	0.938211
LOC124903815	0.878661	-1.8153	3.63152	-0.499875	0.617163
LOC100132287	39.1005	0.604622	0.513779	1.17681	0.23927	0.4213
MIR12136	513.483	-0.839231	0.476055	-1.76289	0.0779196	0.189265
OR4F16	11.3753	-0.366177	0.759623	-0.482051	0.62977	0.782282
LOC100288069	546.814	0.0603251	0.307422	0.196229	0.844431	0.921408
LINC01409	111.165	0.456841	0.500887	0.912065	0.361735	0.557732
LOC124903817	49.5618	1.14949	0.407149	2.82328	0.00475352	0.0200173
FAM87B	11.1708	0.927349	0.633835	1.46308	0.143446	0.294994
LINC00115	35.5029	-0.324671	0.357327	-0.908611	0.363555	0.559566
LINC01128	309.393	-0.483935	0.125642	-3.85169	0.000117305	0.000818159
LOC107984850	4.5344	0.834447	1.29215	0.645784	0.518419	0.695929
LOC284600	5.59275	-1.02431	1.28694	-0.795925	0.426075	0.618545
LINC02593	0.343984	0	5.26765	0	1
SAMD11	2.18116	3.08507	1.70181	1.81282	0.06986	0.174271
NOC2L	1956.14	-0.00679586	0.317924	-0.0213758	0.982946	0.997159
KLHL17	275.635	0.908024	0.313997	2.89182	0.00383016	0.0167267
PLEKHN1	20.4646	-1.01142	0.869587	-1.16311	0.244785	0.428263
HES4	95.2398	-1.05533	0.672813	-1.56853	0.116757	0.254086
ISG15	10054.6	0.267974	0.69465	0.385768	0.699668	0.830184
AGRN	2527.26	-1.55995	0.48884	-3.19112	0.00141724	0.00722603
LOC100288175	37.29	1.39854	0.759797	1.84068	0.0656683	0.166435
LOC105378948	34.4289	1.76545	0.734318	2.4042	0.0162078	0.0556858
C1orf159	482.392	0.106108	0.222121	0.477703	0.632861	0.78372
LOC124903820	7.60919	-2.56608	0.870826	-2.94672	0.00321167	0.0144886
LOC124903818	9.47848	-2.25366	0.967381	-2.32965	0.0198247	0.0653175
TTLL10-AS1	16.7907	-3.79555	0.962213	-3.9446	7.99327e-05	0.000581756
TTLL10	50.7552	-3.22995	0.68587	-4.70927	2.48606e-06	2.60052e-05
TNFRSF18	124.465	-0.575018	0.830887	-0.692053	0.488904	0.672109
TNFRSF4	1253.08	1.79604	0.566975	3.16776	0.00153619	0.00774503
SDF4	2892.63	0.484842	0.163352	2.96808	0.00299665	0.0136377
B3GALT6	827.546	0.440525	0.184671	2.38546	0.0170577	0.0579977
C1QTNF12	16.0681	0.626409	0.54633	1.14658	0.251557	0.436182
UBE2J2	1289.29	0.147128	0.123376	1.19251	0.23306	0.414196
SCNN1D	112.601	-1.0675	0.348698	-3.06138	0.0022032	0.0105435
ACAP3	1385.58	0.306368	0.184996	1.65608	0.0977054	0.223763
PUSL1	128.107	0.475175	0.237226	2.00305	0.0451719	0.125182
INTS11	2040.51	0.152712	0.141557	1.0788	0.280675	0.47084
CPTP	454.026	0.117605	0.19608	0.599782	0.548651	0.720404
TAS1R3	29.2549	-0.358342	0.405172	-0.884417	0.376471	0.571829
DVL1	625.014	-0.0248733	0.165136	-0.150624	0.880273	0.942084
MXRA8	98.9441	-0.268429	0.22518	-1.19206	0.233236	0.414386
AURKAIP1	1005.08	0.0460749	0.149911	0.307348	0.758578	0.868009
CCNL2	4425.99	0.421055	0.164174	2.56468	0.010327	0.0383087
MRPL20-AS1	368.508	0.473325	0.115901	4.08386	4.42928e-05	0.000345377
MRPL20	897.962	0.139715	0.253313	0.551549	0.581257	0.746519
MRPL20-DT	75.3686	-0.698574	0.333095	-2.09722	0.0359741	0.104595
ANKRD65	5.11059	-0.33489	0.981442	-0.341222	0.732936	0.85156
TMEM88B	14.7274	-3.972	1.49052	-2.66485	0.00770232	0.0300004
VWA1	8.95673	-1.79779	1.01327	-1.77425	0.0760225	0.185694
ATAD3C	8.5466	-2.47859	0.784469	-3.15958	0.00157996	0.00794395
ATAD3B	757.961	-0.08305	0.43615	-0.190416	0.848983	0.923961
ATAD3A	914.207	-0.313144	0.418383	-0.748463	0.454181	0.64236
TMEM240	2.62515	-0.698901	1.0801	-0.647071	0.517586	0.695489
SSU72	1720.71	0.0244028	0.169323	0.14412	0.885406	0.944804
FNDC10	108.885	-0.914149	0.496836	-1.83994	0.0657765	0.166571
LOC105378586	2.31982	-0.202975	1.5749	-0.128881	0.897452	0.951842
MIB2	316.127	0.460735	0.173658	2.65312	0.00797506	0.0308717
LOC124903821	65.9492	1.45992	0.409645	3.56387	0.00036542	0.00221259
MMP23B	11.6033	4.14481	1.17021	3.54193	0.000397206	0.00238094
CDK11B	1366.13	0.562255	0.188831	2.97756	0.00290555	0.0132956
SLC35E2B	2559.98	0.865428	0.275346	3.14305	0.00167197	0.00835045
MMP23A	34.5126	3.36048	0.6391	5.25814	1.45523e-07	1.96132e-06
CDK11A	1092.38	0.897572	0.235056	3.81854	0.000134245	0.000920478
SLC35E2A	923.724	0.593973	0.480928	1.23506	0.216809	0.393611
LOC112268218	8.19561	2.44024	0.81853	2.98124	0.00287081	0.013177
NADK	4651.3	2.12474	0.168644	12.599	2.13894e-36	7.41592e-34
GNB1	13986.2	0.828874	0.153245	5.40883	6.34386e-08	9.04435e-07
GNB1-DT	7.95788	-0.387158	0.55378	-0.699118	0.484478	0.668638
LOC124903822	5.14873	0.617414	0.91361	0.675796	0.49917	0.680472
CALML6	7.91027	0.293153	0.944505	0.310378	0.756274	0.866515
TMEM52	9.0693	1.95817	1.05062	1.86383	0.0623454	0.160358
GABRD	0.56329	3.93941	5.15888	0.763616	0.445096
PRKCZ	74.669	1.9454	0.742343	2.62062	0.00877693	0.0334295
PRKCZ-AS1	15.0557	0.116792	0.572596	0.203969	0.838378	0.917666
FAAP20	590.592	0.557148	0.194491	2.86464	0.00417481	0.0179597
LOC112268219	96.6421	0.53008	0.364045	1.45608	0.14537	0.298078
LOC105378593	8.60686	-0.178051	0.62866	-0.283223	0.777006	0.879962
SKI	2297.22	-0.405918	0.398807	-1.01783	0.308758	0.501659
LOC124903824	14.907	-2.46793	0.862824	-2.86029	0.00423254	0.0181721
MORN1	88.4974	0.543128	0.246665	2.20189	0.0276732	0.0851918
LOC100129534	36.04	-0.336588	0.390944	-0.860962	0.389259	0.584462
RER1	2034.52	0.339103	0.104997	3.22964	0.00123947	0.00643627
PEX10	185.376	-0.313522	0.198569	-1.5789	0.114358	0.250393
PLCH2	1.18333	-0.158861	3.32855	-0.0477269	0.961934
PANK4	72.5452	0.12131	0.827722	0.146559	0.88348	0.94397
HES5	0.839571	-1.943	5.22733	-0.3717	0.710116
TNFRSF14-AS1	9.47395	-2.92708	0.952744	-3.07227	0.0021244	0.0102299
TNFRSF14	148.239	1.28789	0.636572	2.02316	0.043057	0.120592
LOC100996583	1.7193	-1.00594	2.10833	-0.477124	0.633274	0.78399
PRXL2B	12.5599	-1.55744	0.62181	-2.50469	0.0122558	0.0442227
TTC34	3.10706	-0.798634	1.34672	-0.593021	0.553167	0.724008
LOC124903827	9.87788	1.09715	1.36849	0.801722	0.422714	0.615345
PRDM16	30.4306	-0.537055	0.73356	-0.73212	0.464095	0.651716
LOC107984909	2.97633	0.0799091	2.13562	0.0374173	0.970152	0.990379
LOC105378605	1.41168	-0.934757	2.31534	-0.403723	0.686417	0.821829
LOC124903828	1.22702	0	2.91532	0	1
LOC105378604	38.8828	0.00843173	1.29584	0.00650674	0.994808	1
ARHGEF16	1.70968	-1.47831	1.72348	-0.857749	0.391031	0.586314
MEGF6	311.175	-0.542922	0.508162	-1.0684	0.285338	0.476187
TPRG1L	903.791	0.307084	0.369523	0.831027	0.405959	0.600202
WRAP73	485.114	0.349664	0.183421	1.90635	0.0566053	0.148908
TP73	10.6143	-1.69455	0.663793	-2.55283	0.010685	0.0393743
TP73-AS1	919.442	-0.693649	0.0961005	-7.21795	5.27771e-13	1.84589e-11
CCDC27	3.76563	-5.92781	1.97706	-2.99829	0.00271498	0.01258
SMIM1	139.81	-5.1957	0.747397	-6.95172	3.60851e-12	1.09551e-10
LRRC47	1518.53	-0.284034	0.0917335	-3.0963	0.00195955	0.00955334
CEP104	1366.91	0.505382	0.16564	3.05108	0.00228016	0.0108532
LOC124903829	24.532	0.31478	0.537788	0.585324	0.55833	0.728255
DFFB	271.656	-1.12201	0.253981	-4.41771	9.97505e-06	9.12904e-05
C1orf174	1099.4	-0.740023	0.158736	-4.66196	3.1321e-06	3.21584e-05
LINC01134	15.1398	-1.07565	0.619012	-1.73769	0.0822646	0.197137
AJAP1	6.91355	4.18178	1.27888	3.26987	0.00107597	0.00569721
NPHP4	466.518	0.381446	0.139553	2.73335	0.00626946	0.0252626
KCNAB2	5228.28	1.09855	0.250964	4.37732	1.20146e-05	0.00010773
LOC124903831	10.6994	0.0873578	0.792819	0.110186	0.912262	0.960438
CHD5	30.0265	-0.84751	0.900681	-0.940965	0.346723	0.542063
RPL22	5614.22	0.0840887	0.152978	0.549678	0.58254	0.747407
RNF207	59.4476	-3.71574	0.635434	-5.84757	4.98818e-09	8.83943e-08
ICMT	1755.82	0.287094	0.257352	1.11557	0.264606	0.452187
ICMT-DT	11.4033	0.235198	0.708362	0.332031	0.739866	0.85676
GPR153	291.005	1.33489	0.683678	1.95251	0.0508777	0.137376
ACOT7	1032.51	0.287673	0.325099	0.884878	0.376222	0.571633
HES2	7.1651	-5.20456	1.20761	-4.30981	1.63398e-05	0.000141681
ESPN	411.317	-8.06029	1.11008	-7.26101	3.84223e-13	1.3719e-11
TNFRSF25	78.4959	-4.00294	0.497619	-8.04419	8.68198e-16	4.26487e-14
PLEKHG5	9.50805	-0.224056	1.46418	-0.153025	0.878378	0.941156
NOL9	849.423	0.179112	0.252127	0.710403	0.477454	0.662576
TAS1R1	4.03676	-4.44271	1.56922	-2.83116	0.00463796	0.0196067
ZBTB48	691.709	-0.18649	0.179544	-1.03869	0.298951	0.491363
KLHL21	631.898	-0.232597	0.234307	-0.992702	0.320855	0.514569
LOC107984913	11.4576	-1.47472	0.752558	-1.95961	0.0500417	0.135562
PHF13	490.668	-0.957809	0.24472	-3.91389	9.08202e-05	0.000652446
THAP3	228.431	0.180505	0.200646	0.899621	0.368322	0.564325
DNAJC11	1304.31	-0.496466	0.271085	-1.8314	0.0670409	0.169072
CAMTA1-DT	7.09475	0.232515	0.844238	0.275414	0.782998	0.883972
CAMTA1	563.908	0.222354	0.150623	1.47622	0.139884	0.289622
LOC124903832	74.9205	0.950719	0.610454	1.5574	0.119376	0.258474
LOC105376689	16.4321	-0.21446	0.72817	-0.294519	0.768361	0.875018
VAMP3	1673.63	0.00753119	0.168609	0.0446667	0.964373	0.987248
PER3	598.256	-1.3182	0.434612	-3.03304	0.002421	0.0114236
LOC124903833	28.0148	-0.983867	0.597577	-1.64643	0.0996757	0.226793
UTS2	54.2616	-4.66548	1.28872	-3.62025	0.00029432	0.00183312
TNFRSF9	362.229	-2.30894	0.350783	-6.58226	4.63352e-11	1.17299e-09
PARK7	2157.77	0.566348	0.177136	3.19725	0.00138747	0.00708785
LOC124903834	60.4717	1.54619	0.534485	2.89285	0.00381764	0.0166812
ERRFI1	24.8403	0.592815	0.452315	1.31063	0.189984	0.360028
SLC45A1	0.782887	0.0270359	3.69031	0.00732618	0.994155
RERE	8066.85	1.26227	0.232151	5.43727	5.4104e-08	7.80039e-07
RERE-AS1	27.9969	2.5749	0.442232	5.82251	5.79703e-09	1.01645e-07
ENO1	21269.9	0.14027	0.35033	0.400392	0.688868	0.823639
ENO1-AS1	7.36287	0.240834	0.732416	0.328822	0.74229	0.85828
LOC112268261	0.65175	0.988797	5.26765	0.187711	0.851103
SLC2A5	162.283	1.17452	0.96204	1.22087	0.222136	0.400162
GPR157	436.454	-0.626185	0.880759	-0.71096	0.477109	0.662365
MIR34AHG	46.623	-0.741819	0.7506	-0.988301	0.323005	0.516714
LNCTAM34A	3.1029	-2.05658	1.10468	-1.86169	0.0626469	0.160926
H6PD	1636.07	-0.378924	0.411504	-0.920826	0.357141	0.552716
LOC124903836	14.6328	-0.533066	0.702496	-0.758817	0.447962	0.637356
SPSB1	191.99	-0.131656	0.833114	-0.158029	0.874434	0.938917
LINC02606	9.60337	-2.90473	0.967551	-3.00214	0.00268085	0.0124561
SLC25A33	496.941	-0.11749	0.210285	-0.558719	0.576354	0.742454
TMEM201	689.422	0.0612524	0.324785	0.188594	0.850411	0.924783
LOC124903837	5.48604	-0.165337	0.959874	-0.172248	0.863242	0.931373
PIK3CD	7141.83	2.239	0.226746	9.87445	5.37267e-23	6.17935e-21
PIK3CD-AS1	131.319	3.46399	0.479781	7.21995	5.20051e-13	1.82891e-11
PIK3CD-AS2	26.6693	-2.71828	0.475042	-5.72218	1.05167e-08	1.74837e-07
LOC124903839	14.3378	0.79241	0.692538	1.14421	0.252536	0.437562
CLSTN1	5035.49	0.595535	0.206208	2.88803	0.00387664	0.0168835
CTNNBIP1	407.815	0.367501	0.237478	1.54752	0.121739	0.261855
LOC105376717	3.72689	-0.756095	1.13311	-0.667274	0.504597	0.684828
LOC124903838	11.9137	0.255909	0.525511	0.486972	0.626278	0.780052
LZIC	1031.76	-0.0380932	0.103811	-0.366946	0.713659	0.839071
NMNAT1	306.212	0.427581	0.131917	3.24129	0.00118989	0.00620844
UBE4B	2870.63	0.131652	0.195428	0.673658	0.500529	0.681581
KIF1B	3523.47	1.97975	0.227501	8.70218	3.25562e-18	2.11642e-16
PGD	20565.3	0.290064	0.126681	2.28972	0.0220377	0.0710607
CENPS-CORT	4.53647	2.15562	1.28039	1.68356	0.0922662	0.214549
CENPS	23.8779	0.0120716	0.400629	0.0301317	0.975962	0.992795
CORT	6.81884	2.70947	1.05287	2.57341	0.0100703	0.0375194
DFFA	1698.5	1.24393	0.336953	3.69171	0.000222756	0.00143677
PEX14	798.579	0.299124	0.223503	1.33834	0.180784	0.347354
CASZ1	767.935	0.986313	0.267546	3.68651	0.000227347	0.00146126
C1orf127	53.5238	2.50161	0.571046	4.38075	1.18271e-05	0.000106089
TARDBP	6352.22	0.200927	0.184124	1.09126	0.275159	0.464973
MASP2	194.438	1.53085	0.268784	5.69545	1.23047e-08	2.00658e-07
SRM	1701.82	-0.147652	0.516539	-0.285848	0.774994	0.878577
EXOSC10	3479.86	-0.286285	0.185626	-1.54227	0.123008	0.263796
EXOSC10-AS1	4.70346	0.348643	0.963609	0.361809	0.717494	0.841543
MTOR	3689.77	0.220499	0.170483	1.29338	0.19588	0.367821
MTOR-AS1	1.42109	-0.952918	2.11798	-0.449917	0.65277	0.797722
ANGPTL7	2.70045	1.70491	1.3708	1.24373	0.213599	0.389972
UBIAD1	832.1	0.334901	0.138736	2.41395	0.0157805	0.0544708
LOC124903841	2.48988	-4.64634	3.28654	-1.41375	0.157436	0.315386
FBXO2	15.645	4.55229	1.17826	3.86358	0.000111736	0.00078274
FBXO44	472.022	2.81159	0.347934	8.08082	6.43328e-16	3.23326e-14
FBXO6	1897.18	0.85568	0.189219	4.52217	6.12099e-06	5.88792e-05
MAD2L2	748.998	1.2319	0.221082	5.57217	2.51586e-08	3.89056e-07
DRAXIN	10.5383	-0.289809	0.754	-0.384361	0.700711	0.831049
AGTRAP	787.648	-0.154388	0.431885	-0.357475	0.720736	0.843979
MTHFR	3261.02	-0.18767	0.245688	-0.763858	0.444952	0.635081
CLCN6	2669.64	0.245413	0.135206	1.81511	0.0695072	0.173554
NPPA-AS1	93.7071	0.779683	0.380243	2.05049	0.0403171	0.11459
NPPA	91.2077	0.734948	0.47818	1.53697	0.1243	0.265978
RNU5E-1	4.56063	-0.0500633	1.26921	-0.0394443	0.968536	0.989591
LOC124903843	3.10442	1.48443	1.21907	1.21767	0.223349	0.401609
KIAA2013	1716.24	1.06818	0.23	4.64426	3.41296e-06	3.46996e-05
PLOD1	1154.44	0.456852	0.251049	1.81977	0.0687936	0.172271
MFN2	2940.07	-0.338016	0.176833	-1.9115	0.0559405	0.147728
MIIP	1600.83	1.01974	0.317589	3.21089	0.00132326	0.00680784
TNFRSF8	92.86	0.500816	1.06751	0.469143	0.638967	0.788142
TNFRSF1B	3249.77	2.02429	0.365124	5.54412	2.95439e-08	4.50178e-07
LOC124903844	15.5396	1.97331	0.727785	2.71139	0.00670011	0.0266745
VPS13D	3057.02	0.205267	0.230398	0.890925	0.372969	0.568561
LOC124903845	2.8878	-0.769202	1.42615	-0.539357	0.589641	0.753195
SNORA59A	4.81044	-0.122179	0.662764	-0.184348	0.85374	0.92663
LINC02766	21.9435	-0.761529	0.635692	-1.19795	0.230935	0.41146
DHRS3	136.662	-2.00986	1.31858	-1.52427
PDPN	0.53314	3.8617	5.16024	0.748356	0.454245
PRDM2	2759.53	0.248753	0.137598	1.80782	0.070635	0.1756
KAZN	71.3962	-4.18257	0.579523	-7.21727	5.30422e-13	1.85245e-11
LOC124903848	3.36442	0	2.91715	0	1	1
TMEM51-AS1	8.32223	3.77109	1.7305	2.17919	0.0293174	0.0891634
TMEM51	439.034	1.24962	0.379982	3.28862	0.0010068	0.00538228
TMEM51-AS2	2.21389	-1.8734	1.5523	-1.20685	0.227489	0.406835
FHAD1	70.1075	2.21004	0.629162	3.51268	0.000443614	0.00262233
LOC124903852	2.09729	-0.934759	1.99006	-0.469713	0.63856	0.787843
FHAD1-AS1	9.04356	1.29747	0.986413	1.31534	0.188397	0.357898
LOC124903851	1.95876	-1.12473	1.87072	-0.60123	0.547687	0.719748
EFHD2-AS1	9.75168	0.00201623	0.663483	0.00303885	0.997575	1
EFHD2	4370.69	0.858124	0.187116	4.58605	4.5171e-06	4.47464e-05
CTRC	5.06273	1.72723	1.18786	1.45408	0.145925	0.298884
CELA2B	4.38229	0.524291	1.17005	0.448094	0.654086	0.798439
CASP9	378.618	0.325979	0.194138	1.67911	0.0931312	0.215868
DNAJC16	1013.49	-0.106678	0.155293	-0.68695	0.492114	0.674506
AGMAT	58.0482	-1.36522	0.514822	-2.65183	0.00800561	0.030955
LOC124903854	1.77128	-1.06656	1.47855	-0.721353	0.470692	0.656622
DDI2	2975.91	-0.383798	0.190304	-2.01676	0.0437201	0.122011
RSC1A1	3.94641	-0.0857127	0.926494	-0.092513	0.92629	0.967543
PLEKHM2	3175.35	0.177573	0.13535	1.31196	0.189534	0.359488
SLC25A34	115.463	-0.122139	0.281224	-0.43431	0.664063	0.805802
UQCRHL	46.8618	-0.713898	0.369468	-1.93223	0.0533311	0.142291
SPEN-AS1	108.461	-0.412464	0.216526	-1.90492	0.0567906	0.14933
SPEN	7844.68	0.185128	0.145912	1.26876	0.204525	0.378616
ZBTB17	1097.02	0.113536	0.144102	0.787885	0.430764	0.62297
LOC124903855	90.9656	0.391832	0.311484	1.25795	0.208409	0.383609
HSPB7	12.336	-0.675848	1.75619	-0.384838	0.700358	0.830783
CLCNKA	5.10265	-5.45152	1.63512	-3.33401	0.000856023	0.00465635
CLCNKB	11.8988	-7.12329	1.47136	-4.84129	1.29e-06	1.42543e-05
EPHA2	300.331	7.62814	1.08013	7.06223	1.63854e-12	5.33315e-11
EPHA2-AS1	3.17112	6.48847	2.83626	2.28769	0.0221558	0.071356
FBXO42	11.1075	0.159081	0.76805	0.207124	0.835913	0.916142
SZRD1	56.5271	0.151236	0.429358	0.352238	0.72466	0.846049
NECAP2	247.307	0.999895	0.797295	1.25411	0.209802	0.385106
CROCCP3	9.90366	0.205433	0.856464	0.239862	0.810437	0.900621
NBPF1	15.7828	-0.658312	0.568358	-1.15827	0.246754	0.430537
LOC124900584	101.372	-0.561733	0.878849	-0.639169	0.522713	0.699494
CROCCP2	29.5007	-0.194046	0.936395	-0.207226	0.835833	0.916138
MST1P2	13.5208	-1.604	0.601998	-2.66446	0.00771118	0.0300252
LOC105376805	2.05971	-1.61536	2.28485	-0.706984	0.479576	0.664788
CROCC	25.4318	1.26379	0.625364	2.02089	0.0432911	0.121072
MFAP2	5.21261	-0.17507	1.79004	-0.0978019	0.92209	0.965516
ATP13A2	28.3802	1.59392	1.18232	1.34813	0.177617	0.343197
SDHB	11.6278	-0.00945977	0.626035	-0.0151106	0.987944	0.999539
PADI2	93.3753	0.836838	1.04237	0.802819	0.422079	0.614721
PADI4	54.5686	-3.26622	1.33698	-2.44298	0.0145667	0.0509694
RCC2	387.577	-1.43858	0.648202	-2.21934	0.0264635	0.0821444
ARHGEF10L	348.414	4.72214	1.13873	4.14685	3.37083e-05	0.000271517
KLHDC7A	2.03548	-2.51783	3.02311	-0.832861	0.404923	0.599367
ALDH4A1	484.864	-0.180078	0.212364	-0.847968	0.396456	0.591556
IFFO2	552.493	1.01614	0.250482	4.05674	4.97627e-05	0.000380343
UBR4	13399.8	-0.489875	0.229778	-2.13195	0.0330109	0.0977497
EMC1-AS1	34.4565	-0.0470113	0.458134	-0.102615	0.918269	0.963328
EMC1	1827.21	0.0276266	0.186925	0.147795	0.882505	0.943265
MRTO4	754.713	-0.362498	0.463499	-0.782092	0.434161	0.625538
AKR7L	8.08651	1.1821	0.643803	1.83612	0.0663392	0.167709
AKR7A3	9.27349	1.69944	0.736275	2.30816	0.0209904	0.0684134
LOC124903867	20.5198	1.30958	0.615882	2.12635	0.0334738	0.0987779
LOC100506730	57.9732	1.33854	0.415788	3.2193	0.00128506	0.00664846
AKR7A2	448.452	1.21865	0.257734	4.72831	2.26396e-06	2.3829e-05
SLC66A1	623.119	1.52966	0.21953	6.96789	3.21733e-12	9.90581e-11
CAPZB	4984.62	0.6391	0.153359	4.16733	3.08182e-05	0.00025026
LOC124903869	1.70816	1.00422	2.20765	0.454882	0.649194	0.795425
LOC105376819	3.32665	-0.818844	1.04411	-0.784254	0.432891	0.624668
MICOS10-DT	1.24308	2.32305	2.05735	1.12915	0.258837
MICOS10	351.944	-0.108119	0.218185	-0.495536	0.620222	0.775773
RPS14P3	29.7851	-0.159591	0.755901	-0.211127	0.832788	0.914435
HTR6	1.76732	1.27051	1.31463	0.966442	0.333823	0.528628
TMCO4	363.615	-1.11041	0.310211	-3.57952	0.00034423	0.00210452
OTUD3	734.184	0.147221	0.575944	0.255616	0.798247	0.893026
PLA2G2A	10.4933	-5.74392	2.41254	-2.38086	0.0172723	0.0586189
PLA2G2D	8.16548	7.92452	1.81405	4.36842	1.25151e-05	0.000111758
LOC117779438	1.73604	2.86605	2.89354	0.990499	0.321931	0.515498
PLA2G2C	1.74213	-1.24998	2.16847	-0.576433	0.564323	0.732921
UBXN10	65.1265	-2.93578	2.23873	-1.31136	0.189736	0.359728
LOC105376825	2.83985	-5.82589	2.00514	-2.90548	0.00366696	0.016111
CAMK2N1	1.40062	-3.17769	3.30209	-0.962325	0.335886	0.530832
MUL1	607.486	0.403021	0.187893	2.14495	0.0319566	0.0954523
FAM43B	1.53096	4.34205	2.67304	1.62439	0.104294	0.234177
CDA	45.6119	-0.528635	1.57337	-0.33599	0.736879	0.854676
PINK1	139.024	0.434479	0.40032	1.08533	0.277776	0.467818
PINK1-AS	118.464	0.487991	0.25689	1.89961	0.0574846	0.150762
DDOST	4745.66	0.510654	0.143054	3.56966	0.000357443	0.00216923
KIF17	93.8423	5.04481	0.761309	6.62649	3.43761e-11	8.93891e-10
HP1BP3	9167.55	0.119461	0.127199	0.93917	0.347643	0.54297
EIF4G3	3683.56	0.0935081	0.176	0.531297	0.595213	0.757529
ECE1	3512.61	-1.01578	0.413098	-2.45893	0.0139351	0.0492175
LOC124903872	4.12927	-0.069425	1.13198	-0.0613305	0.951096	0.98032
ECE1-AS1	28.0929	2.29074	0.760063	3.01388	0.00257933	0.0120754
NBPF3	76.5032	-2.52471	1.35719	-1.86024	0.0628512	0.161329
ALPL	2.49421	-5.76558	2.08017	-2.77169	0.00557664	0.0229275
RAP1GAP	215.59	-4.81373	0.862648	-5.58018	2.40266e-08	3.72755e-07
USP48	5654.81	-0.642615	0.17241	-3.72724	0.000193586	0.00127125
LDLRAD2	91.0852	1.3767	0.479421	2.87159	0.00408418	0.0176587
HSPG2	2521.32	-2.85209	0.477247	-5.97614	2.28489e-09	4.31085e-08
LINC01635	14.6335	0.0197399	0.51044	0.0386723	0.969152	0.989978
LINC00339	214.963	-0.184852	0.251179	-0.735938	0.461768	0.649816
CDC42	8889.19	-0.0515858	0.189145	-0.272732	0.785059	0.885298
WNT4	8.34582	-0.606922	0.837312	-0.724846	0.468546	0.65481
LOC105376845	2.03048	-0.260905	1.52816	-0.170731	0.864435	0.932156
LOC105376850	1.61411	-4.15839	2.08171	-1.99758	0.0457619	0.126431
ZBTB40	2143.9	0.30032	0.126899	2.3666	0.0179524	0.0604131
EPHA8	1.07688	-1.09779	2.94434	-0.372849	0.709261
C1QA	217.561	4.61469	1.49058	3.09589	0.00196221	0.00956437
C1QC	572.646	4.18403	1.18681	3.52543	0.000422793	0.00251479
C1QB	1129.64	1.53613	0.856015	1.79451	0.0727312	0.179598
EPHB2	286.82	0.495523	0.651281	0.760844	0.44675	0.636523
KDM1A	2767.97	-0.259797	0.178505	-1.4554	0.145558	0.29837
LUZP1	1659.78	0.0399398	0.275878	0.144773	0.88489	0.944591
HNRNPR	10.5234	0.099091	1.19296	0.0830635	0.933801	0.971229
E2F2	1.09814	1.62757	2.58271	0.63018	0.528577
RPL11	15761.6	0.281513	0.180085	1.56322	0.118	0.256174
ELOA	2972.08	0.632874	0.227843	2.77767	0.00547504	0.0226032
ELOA-AS1	17.7352	-1.73533	0.519501	-3.34038	0.000836624	0.00456432
PITHD1	899.083	-0.29104	0.194897	-1.4933	0.135358	0.282915
LOC105376860	7.13548	-0.0263845	0.648525	-0.0406838	0.967548	0.988877
LYPLA2	1444	0.603152	0.195186	3.09014	0.00200063	0.009716
GALE	454.491	-1.17948	0.254071	-4.64232	3.44521e-06	3.49762e-05
HMGCL	664.294	-0.0697692	0.252061	-0.276795	0.781937	0.883497
LOC105376861	0.829409	-2.39899	3.8241	-0.627333	0.530441
FUCA1	639.344	0.632056	0.212117	2.97976	0.00288479	0.0132183
CNR2	481.784	1.87152	0.514915	3.63461	0.000278401	0.00174531
PNRC2	5556.28	0.138875	0.209243	0.663698	0.506883	0.686802
SRSF10	6650.17	0.126865	0.22857	0.555038	0.578868	0.744812
IL22RA1	1.04566	0.607461	3.45025	0.176063	0.860244
LOC124903879	34.9286	6.44788	1.15574	5.57901	2.41891e-08	3.75033e-07
IFNLR1	438.302	8.4432	0.818667	10.3134	6.13217e-25	8.99999e-23
LINC02800	0.668368	3.95774	5.15858	0.767216	0.442953
GRHL3-AS1	2.51386	-4.68756	1.8787	-2.4951	0.012592	0.0452636
GRHL3	4.26707	-2.29976	1.68725	-1.36302	0.172876	0.336828
STPG1	199.171	0.0500537	0.222791	0.224666	0.822239	0.908167
NIPAL3	1128.88	-0.311394	0.192416	-1.61834	0.10559	0.236121
RCAN3	822.702	0.933271	0.192605	4.84552	1.26282e-06	1.39863e-05
NCMAP	16.5131	6.05234	1.90773	3.17254	0.00151113	0.0076364
SRRM1	6445	-0.117772	0.161151	-0.730817	0.464891	0.652254
CLIC4	11024.3	-0.234719	0.453194	-0.517922	0.604512	0.764121
LOC105376876	11.0399	3.10065	0.891343	3.47863	0.00050399	0.00293356
RUNX3	5756.65	1.59328	0.188831	8.43758	3.23973e-17	1.89961e-15
MIR6731	2.25181	0.585601	1.25801	0.465498	0.641575	0.790096
RUNX3-AS1	59.242	1.17973	0.427978	2.75652	0.00584206	0.0238335
LINC02793	5.04189	-0.288974	1.25192	-0.230825	0.817451	0.905155
SYF2	1460.12	0.054851	0.27474	0.199647	0.841757	0.919574
LOC124903881	9.5538	-0.308881	0.541773	-0.57013	0.56859	0.73616
RSRP1	4315.92	0.481554	0.209829	2.29499	0.0217338	0.0702525
RHD	20.8501	-2.60397	1.73494	-1.5009	0.133383	0.280077
TMEM50A	4897.98	0.16382	0.211471	0.774666	0.438537	0.629379
LOC124904823	2.65725	1.33383	1.62903	0.818785	0.412909	0.606535
RHCE	48.1154	-5.07051	0.679018	-7.46741	8.17862e-14	3.1711e-12
MACO1	1785.45	-0.655123	0.214273	-3.05743	0.00223246	0.0106644
LDLRAP1	793.149	-0.0131036	0.203741	-0.0643148	0.94872	0.979214
MAN1C1	175.597	-1.68388	0.726853	-2.31668	0.0205212	0.0672046
SELENON	2397.71	-0.903923	0.335658	-2.69299	0.00708139	0.0279367
MTFR1L	845.575	-0.511802	0.210814	-2.42774	0.0151932	0.0527683
LOC646471	158.424	-0.45864	0.307141	-1.49325	0.135371	0.282915
AUNIP	331.437	-2.53215	0.382847	-6.61399	3.74099e-11	9.63356e-10
PAQR7	628.598	-1.58895	0.423937	-3.74809	0.000178187	0.00118181
STMN1	7583.2	0.822851	0.169441	4.85627	1.19617e-06	1.33284e-05
PAFAH2	1172.05	3.04765	0.277146	10.9965	3.9706e-28	7.53878e-26
EXTL1	2.17289	-3.3505	1.88937	-1.77334	0.0761722	0.185927
SLC30A2	1.11417	-0.632739	3.1437	-0.201272	0.840486
TRIM63	3.9695	-0.315337	2.79148	-0.112964	0.910059	0.959217
PDIK1L	787.966	-1.29	0.254893	-5.06096	4.17161e-07	5.07875e-06
ZNF593OS	2.73058	-0.962762	1.25133	-0.769391	0.441661	0.632323
ZNF593	66.7093	-0.484286	0.397141	-1.21943	0.222681	0.400933
CNKSR1	37.1332	0.170121	0.522836	0.325382	0.744892	0.859875
ZPLD2P	1.2486	-2.97706	1.85566	-1.60431	0.108646
CEP85	1856.91	-0.215854	0.168003	-1.28482	0.198856	0.371833
SH3BGRL3	6998.98	0.34638	0.286282	1.20993	0.226307	0.405359
UBXN11	498.81	0.766333	0.334051	2.29406	0.0217868	0.0703858
CD52	1071.12	1.95998	0.444135	4.41302	1.01939e-05	9.30437e-05
CRYBG2	3.97415	-0.501538	1.04919	-0.478024	0.632633	0.783715
ZNF683	32.4771	-4.64221	1.31142	-3.53984	0.000400371	0.00239691
DHDDS	1401.6	0.531924	0.248057	2.14437	0.0320036	0.0955594
DHDDS-AS1	26.3152	-0.805143	0.435714	-1.84787	0.0646214	0.164549
HMGN2	9591.22	0.0590265	0.219387	0.269053	0.787889	0.887193
LOC124900417	45.9483	-0.186367	0.374283	-0.49793	0.618533	0.774328
ARID1A	9339.26	0.245552	0.146954	1.67094	0.0947327	0.218546
PIGV	400.203	-1.13923	0.248941	-4.57631	4.7325e-06	4.6553e-05
ZDHHC18	1437.54	0.369306	0.145243	2.54269	0.0110004	0.0403066
SFN	7.6811	0.141165	1.2603	0.112009	0.910816	0.959803
GPN2	895.048	0.378676	0.156227	2.42388	0.0153557	0.0532488
GPATCH3	386.981	0.343697	0.119016	2.88784	0.00387902	0.0168908
NUDC	2586.61	-0.151565	0.411869	-0.367993	0.712879	0.838538
TRNP1	1.58029	0.198708	2.26557	0.0877074	0.930109	0.969078
TENT5B	7.10016	-2.66464	0.913711	-2.91628	0.00354231	0.0156409
LOC101928391	20.5743	0.189927	0.834266	0.227657	0.819913	0.906748
SLC9A1	1950.11	-0.435366	0.274329	-1.58702	0.112507	0.24745
WDTC1	2525.21	-0.347029	0.202064	-1.71742	0.0859017	0.203468
TMEM222	712.604	0.390629	0.0998808	3.91096	9.19314e-05	0.000658663
ACTG1P20	93.105	0.126253	0.28203	0.447659	0.654399	0.798571
SYTL1	968.782	-0.731328	0.817533	-0.894555	0.371025	0.566912
MAP3K6	534.73	1.69248	0.381773	4.4332	9.28427e-06	8.54918e-05
CD164L2	4.65167	-1.66876	1.84437	-0.904787	0.365578	0.561631
GPR3	38.277	1.12341	0.80113	1.40229	0.16083	0.319988
WASF2	10155.9	0.329681	0.164623	2.00265	0.0452154	0.125282
LOC105376892	11.2078	-0.911924	0.881048	-1.03504	0.300648	0.49334
AHDC1	1295.23	1.28202	0.306341	4.18494	2.85242e-05	0.000233454
FGR	1264.94	-0.768855	0.566589	-1.35699	0.174785	0.33926
LINC02574	5.50579	0.841197	0.868227	0.968868	0.332611	0.527376
IFI6	14045.2	-1.84071	0.295084	-6.23793	4.43398e-10	9.53904e-09
FAM76A	433.144	0.539263	0.166744	3.23408	0.00122037	0.00635084
STX12	1404.56	0.701817	0.204835	3.42626	0.000611961	0.00346426
LOC124903885	1.92189	4.69713	1.60023	2.93528	0.00333243	0.0148874
PPP1R8	1547.26	-0.178124	0.109966	-1.61981	0.105274	0.235569
THEMIS2	2626.86	1.77298	0.327905	5.40699	6.4094e-08	9.12691e-07
RPA2	2105.09	-0.22924	0.15912	-1.44067	0.149678	0.30464
SMPDL3B	135.736	-2.22504	0.839039	-2.65189	0.00800419	0.0309545
XKR8	311.687	0.257254	0.20813	1.23602	0.21645	0.393146
EYA3	1871.33	-0.292837	0.148515	-1.97176	0.0486367	0.132714
PTAFR	3879.21	-1.98675	0.493105	-4.02907	5.59985e-05	0.000421938
DNAJC8	3474.09	-0.0439309	0.118019	-0.372234	0.709719	0.836549
MED18	1.68375	-0.222862	2.25476	-0.0988406	0.921265	0.96517
PHACTR4	3776.81	-0.466025	0.199453	-2.33652	0.0194643	0.0643865
SNHG3	1737.98	-0.820294	0.608913	-1.34715	0.177933	0.343673
RCC1	1341.52	-0.272724	0.373573	-0.730044	0.465363	0.652385
SNORA73A	52.9386	-1.23694	0.776959	-1.59203	0.111378	0.245616
SNORA73B	65.5983	-1.72372	0.739905	-2.32965	0.0198249	0.0653175
LOC124904836	3.16999	0.185769	0.957174	0.194081	0.846112	0.92246
TRNAU1AP	482.24	0.521973	0.202897	2.5726	0.0100939	0.0375868
SNHG12	347.893	0.312727	0.314467	0.994469	0.319995	0.513671
SNORD99	9.68094	-0.287564	0.76123	-0.377763	0.705607	0.833921
SNORA44	2.39368	-0.193345	1.09431	-0.176682	0.859758	0.930131
SNORA16A	23.6184	0.279418	0.641495	0.435574	0.663146	0.805288
RAB42	24.2438	0.141192	0.549777	0.256817	0.79732	0.892614
TAF12	769.949	0.248178	0.135644	1.82963	0.0673052	0.16956
TAF12-DT	3.45262	-0.732666	1.11483	-0.657202	0.511051	0.690065
GMEB1	1115.88	0.432309	0.107053	4.03826	5.38489e-05	0.000407796
YTHDF2	2730.01	0.126173	0.129827	0.971857	0.331122	0.525822
OPRD1	40.7322	0.494103	0.405786	1.21765	0.223359	0.401609
EPB41	7467.9	-1.42723	0.152867	-9.33647	9.96034e-21	8.39018e-19
TMEM200B	1.55139	-2.57329	2.09688	-1.2272	0.219746	0.397414
SRSF4	5161.75	-0.0536713	0.177864	-0.301755	0.762839	0.870968
MECR	219.26	-0.669966	0.336959	-1.98827	0.0467816	0.128565
LOC124903887	8.77954	0.829375	0.854337	0.970782	0.331657	0.526349
PTPRU	35.0815	-3.52963	0.92245	-3.82636	0.000130052	0.000895833
MATN1	5.85882	-3.2956	0.99224	-3.32138	0.000895748	0.00485279
MATN1-AS1	29.0071	-1.94926	0.369837	-5.27059	1.35986e-07	1.83899e-06
LAPTM5	28198.5	0.368773	0.346938	1.06294	0.287811	0.478903
MIR4420	15.7347	-0.110148	0.568228	-0.193844	0.846298	0.922487
LOC105378620	154.234	0.0174307	0.603785	0.0288691	0.976969	0.993523
SDC3	193.93	0.174426	0.661216	0.263795	0.791938	0.889837
PUM1	4728.26	0.113593	0.148141	0.766795	0.443204	0.633795
SNORD103B	2.71951	0.288816	1.26462	0.228382	0.81935	0.906494
LOC107984935	1.37608	3.2493	2.84409	1.14248	0.253256	0.43846
NKAIN1	130.735	-4.18756	0.865717	-4.8371	1.31744e-06	1.45173e-05
SNRNP40	1567.95	-0.291372	0.205817	-1.41568	0.156868	0.314644
ZCCHC17	778.626	-0.230648	0.189813	-1.21514	0.224314	0.402843
FABP3	62.8334	0.322035	0.703974	0.457454	0.647345	0.794145
LOC124903892	3.85574	-0.0976803	1.12487	-0.0868366	0.930801	0.969546
SERINC2	36.9282	-0.437213	0.678249	-0.64462	0.519173	0.696465
LDC1P	47.1106	0.884098	0.7364	1.20057	0.229919	0.409985
LINC01226	142.359	1.01268	0.805397	1.25737	0.20862	0.38388
LOC124903917	32.7193	1.92277	0.595128	3.23085	0.00123421	0.00641171
LOC105378626	7.22184	1.06105	1.05773	1.00314	0.315793	0.50925
TINAGL1	13.0615	2.00733	0.922028	2.17708	0.0294743	0.0895497
HCRTR1	46.9018	0.601027	0.373757	1.60807	0.107821	0.239631
PEF1	762.315	0.184555	0.183996	1.00304	0.315843	0.509268
COL16A1	2.25331	-2.63479	1.56053	-1.68839	0.0913358	0.212831
ADGRB2	4.62743	-1.37849	1.18859	-1.15977	0.24614	0.429968
SPOCD1	10.815	-4.99279	1.61342	-3.09454	0.00197122	0.00959654
PTP4A2	12054.9	-0.318283	0.249813	-1.27408	0.202634	0.376371
KHDRBS1	6896.48	0.00403791	0.112858	0.0357786	0.971459	0.990878
TMEM39B	969.924	0.929344	0.123955	7.49742	6.50855e-14	2.55672e-12
KPNA6	2672.34	0.271721	0.155138	1.75148	0.0798626	0.192888
TXLNA	1922.58	0.445162	0.119465	3.72629	0.000194322	0.00127538
CCDC28B	590.648	-1.06722	0.22143	-4.81965	1.43813e-06	1.57313e-05
IQCC	127.635	-0.764254	0.200008	-3.82111	0.000132854	0.00091251
DCDC2B	6.41703	0.435952	0.717558	0.607549	0.543487	0.716586
TMEM234	148.224	0.0233318	0.234974	0.0992952	0.920904	0.965077
EIF3I	3111.67	-0.0407945	0.210672	-0.193639	0.846458	0.922585
MTMR9LP	13.8405	-0.275065	0.700731	-0.39254	0.694659	0.827529
LCK	76.9535	1.7565	1.0861	1.61726	0.105822	0.236574
HDAC1	3359.71	0.161045	0.126198	1.27613	0.201908	0.375661
MARCKSL1	2658.25	-1.59901	0.459861	-3.47717	0.000506744	0.00294744
LOC124903949	2.79994	-1.36119	1.53739	-0.88539	0.375946	0.571375
LOC105378629	4.33622	-2.44048	1.91521	-1.27426	0.202571	0.376308
LOC124903933	89.7758	-0.952559	0.318803	-2.98792	0.00280881	0.0129516
FAM229A	94.6305	-0.260745	0.38895	-0.670381	0.502615	0.683302
TSSK3	214.952	-0.197898	0.390245	-0.507111	0.612077	0.769488
BSDC1	2274.23	-0.430409	0.260814	-1.65025	0.0988909	0.225677
ZBTB8A	139.15	0.569326	0.2565	2.21959	0.0264465	0.0821022
LOC102723870	10.8978	1.11412	0.635556	1.75298	0.0796055	0.192461
ZBTB8OS	515.834	0.595338	0.169051	3.52165	0.000428876	0.00254338
RBBP4	4892.77	0.128342	0.113463	1.13114	0.257998	0.444323
SYNC	13.5993	0.903143	0.860514	1.04954	0.29393	0.485816
KIAA1522	956.645	0.208333	0.367915	0.566253	0.571222	0.738308
YARS1	7015.72	-0.779757	0.375599	-2.07604	0.0378905	0.109093
S100PBP	1838.98	0.312456	0.247196	1.264	0.206229	0.380915
FNDC5	15.0732	0.598166	0.536814	1.11429	0.265155	0.452899
LOC105378631	2.68847	0.165575	1.2794	0.129416	0.897029	0.951481
HPCA	1.67721	2.87696	1.53525	1.87394	0.060939	0.157673
TMEM54	4.45955	-0.934754	1.97782	-0.472618	0.636485	0.7863
RNF19B	3932.91	0.443546	0.21901	2.02523	0.0428435	0.120135
LOC107984936	9.47677	1.31934	1.28589	1.02602	0.304883	0.497739
AK2	7176.15	0.120552	0.165647	0.727763	0.466758	0.653318
AZIN2	269.632	1.67871	0.374523	4.48225	7.38589e-06	6.9718e-05
ZNF362	1544.47	0.289886	0.230965	1.25511	0.209441	0.384738
TRIM62	265.907	0.699703	0.244531	2.86141	0.0042176	0.018121
PHC2	1268.01	0.0737192	0.236706	0.311438	0.755467	0.865982
ZSCAN20	288.657	-0.366292	0.258167	-1.41882	0.155953	0.313307
LOC105378642	7.70924	-5.21098	1.25117	-4.16489	3.11499e-05	0.000252867
GJB5	8.8765	-3.16985	1.25406	-2.52767	0.0114821	0.0418093
GJB4	4.34576	-5.91449	1.94795	-3.03626	0.0023953	0.0113202
GJB3	1.29651	-4.40834	2.46178	-1.79072	0.0733389
GJA4	96.0307	-7.01262	0.930646	-7.53522	4.87496e-14	1.95677e-12
SMIM12	1197.78	0.0482307	0.140847	0.342432	0.732026	0.850812
DLGAP3	32.8437	2.7323	1.01978	2.67929	0.00737776	0.0289294
GPR199P	98.2252	0.43993	0.212501	2.07025	0.0384293	0.110233
TMEM35B	485.602	0.0734309	0.254675	0.288332	0.773093	0.877649
ZMYM6	1726.01	0.995662	0.164024	6.07023	1.27728e-09	2.53369e-08
ZMYM1	664.447	-0.21622	0.157933	-1.36906	0.170981	0.334317
SFPQ	16517	0.282763	0.241694	1.16992	0.242032	0.424652
ZMYM4	4654.64	-0.0911459	0.192963	-0.472349	0.636678	0.786494
KIAA0319L	2160.4	-0.177484	0.116932	-1.51784	0.129054	0.27363
NCDN	602.918	0.0657973	0.217607	0.302367	0.762372	0.870684
TFAP2E-AS1	102.287	0.0505309	0.389021	0.129892	0.896652	0.951372
TFAP2E	97.5931	-0.172246	0.346739	-0.49676	0.619358	0.775065
PSMB2	5141.31	0.08018	0.327933	0.244501	0.806843	0.898232
C1orf216	439.17	-0.0174442	0.440027	-0.0396436	0.968377	0.989513
CLSPN	2073.56	-0.459141	0.429543	-1.06891	0.285111	0.475909
AGO4	1965.83	0.424266	0.295454	1.43598	0.151008	0.306435
AGO1	1781.27	-0.0793069	0.164484	-0.482155	0.629696	0.782272
AGO3	1856.6	0.204105	0.181629	1.12375	0.26112	0.448293
LOC105378647	257.021	1.3438	0.754931	1.78002	0.075072	0.183973
TEKT2	4.39068	1.60068	1.38144	1.1587	0.246577	0.430354
ADPRS	750.614	0.00401012	0.1973	0.0203249	0.983784	0.997558
COL8A2	86.892	1.75713	0.577303	3.04369	0.00233694	0.0110816
TRAPPC3	1173.45	0.122859	0.120328	1.02104	0.307238	0.500003
MAP7D1	5089.1	1.09009	0.154092	7.07433	1.50175e-12	4.90129e-11
THRAP3	8625.86	0.122341	0.135809	0.900834	0.367677	0.563769
SH3D21	190.291	0.136001	0.410712	0.331135	0.740542	0.857129
EVA1B	5.66698	-0.0163645	0.677093	-0.0241687	0.980718	0.995913
STK40	4710.49	0.0918398	0.220873	0.415805	0.677553	0.815265
LOC124904012	61.828	0.877219	0.442063	1.98437	0.0472141	0.129501
LSM10	621.142	0.824956	0.218165	3.78133	0.000155991	0.00105002
LOC124904013	3.5803	-4.47718	1.58799	-2.81941	0.00481128	0.0202143
OSCP1	26.8023	-1.21765	0.439677	-2.76942	0.0056156	0.023067
SNORA63C	1.21324	-3.41788	2.62215	-1.30347	0.192416
LOC107984940	3.36378	-2.34006	1.30835	-1.78857	0.0736849	0.181491
MRPS15	1247.54	-0.915514	0.139548	-6.56057	5.36012e-11	1.34979e-09
CSF3R	3958.94	1.26949	0.533307	2.38041	0.0172934	0.0586588
GRIK3	0.743335	-3.61971	5.16356	-0.70101	0.483297
ZC3H12A-DT	167.177	-1.00405	0.511606	-1.96254	0.0497001	0.134805
ZC3H12A	4188.38	1.1791	0.344256	3.42507	0.00061463	0.00347772
MIR6732	9.3075	1.9021	1.45555	1.30678	0.191286	0.361921
MEAF6	1251.04	-0.264145	0.128188	-2.06061	0.0393407	0.112282
MIR5581	3.97986	-0.854463	0.992	-0.861353	0.389044	0.584286
SNIP1	640.004	-0.00272155	0.166162	-0.0163789	0.986932	0.99917
DNALI1	12.0649	-2.59115	0.638255	-4.05974	4.91274e-05	0.000376329
GNL2	2051.8	0.139295	0.262029	0.5316	0.595003	0.757362
C1orf109	538.442	0.35553	0.281139	1.2646	0.206013	0.380693
CDCA8	1450.8	-0.315739	0.328997	-0.959702	0.337205	0.532297
MANEAL	7.09495	-0.416113	0.967571	-0.43006	0.667152	0.808034
YRDC	359.815	0.290543	0.272533	1.06608	0.286386	0.477269
C1orf122	228.583	0.321536	0.25672	1.25248	0.210395	0.385899
MTF1	2078.65	0.21447	0.180002	1.19149	0.233461	0.414616
INPP5B	3214.17	0.470838	0.286392	1.64403	0.10017	0.227552
LOC124904043	23.0477	1.11981	0.546309	2.04977	0.0403872	0.114749
LOC105378651	4.35697	0.519579	1.07547	0.483116	0.629013	0.781871
SF3A3	3101.1	-0.074481	0.360878	-0.206388	0.836487	0.916546
FHL3	1538.62	-0.929453	0.446953	-2.07953	0.0375686	0.108375
UTP11	1091.56	-0.388742	0.199235	-1.95117	0.0510364	0.13768
POU3F1	15.5966	0	1.96388	0	1	1
MIR3659HG	0.658193	0	5.26765	0	1
RRAGC	2392.52	0.699492	0.199807	3.50083	0.000463807	0.00272822
GJA9-MYCBP	4.55442	0.409618	1.01141	0.404996	0.685481	0.821375
RHBDL2	26.0842	0.140617	0.490726	0.286548	0.774458	0.878437
LOC105378662	10.7779	-0.289936	0.634199	-0.457169	0.647549	0.794264
AKIRIN1	3232.94	0.926101	0.143943	6.43378	1.24467e-10	2.93363e-09
NDUFS5	799.425	-0.739272	0.312818	-2.36327	0.0181146	0.060822
LOC124904088	54.1371	-0.469744	0.396293	-1.18535	0.235881	0.417226
MACF1	11357.3	-0.36399	0.205928	-1.76756	0.0771339	0.187719
LOC124904101	3.28411	0.0184498	1.23203	0.0149751	0.988052	0.999539
BMP8A	134.878	0.101667	0.247262	0.411173	0.680946	0.818031
PPIEL	221.464	0.292966	0.208037	1.40824	0.159059	0.317548
PABPC4	3349.29	-0.566896	0.293046	-1.9345	0.0530522	0.14168
PABPC4-AS1	10.8367	-0.152018	0.763886	-0.199006	0.842258	0.919936
SNORA55	14.3866	-1.15834	0.873775	-1.32568	0.184946	0.352834
HEYL	11.9037	-1.69021	0.705452	-2.39593	0.0165784	0.0567225
PPIE	833.902	-0.101501	0.0948785	-1.0698	0.284711	0.475473
BMP8B	78.3644	0.816943	0.427038	1.91304	0.0557423	0.14727
OXCT2	2.40383	-0.0672352	1.4134	-0.04757	0.962059	0.986309
LOC101929536	3.12938	-1.32157	1.23084	-1.07372	0.282948	0.473355
TRIT1	611.781	0.940629	0.185551	5.06938	3.99109e-07	4.87634e-06
MYCL-AS1	2.1662	1.52072	1.42828	1.06472	0.287002	0.477863
MYCL	892.787	3.9572	0.609794	6.48941	8.61755e-11	2.0824e-09
MFSD2A	861.695	2.53516	0.298629	8.48934	2.0782e-17	1.24603e-15
LOC105378669	10.4792	2.35717	0.703829	3.34907	0.000810829	0.00443591
CAP1	8710.2	0.920392	0.192273	4.7869	1.69376e-06	1.82933e-05
PPT1	4452.76	-0.108451	0.346249	-0.313217	0.754116	0.865179
RLF	1345.51	0.275254	0.280165	0.982471	0.325868	0.520028
ZMPSTE24	2277.27	0.236506	0.173496	1.36318	0.172826	0.336806
COL9A2	830.307	-0.864086	0.368339	-2.3459	0.0189813	0.0630944
SMAP2	5316.81	0.360942	0.321758	1.12178	0.261955	0.449158
ZFP69B	67.5874	-0.928771	0.399512	-2.32476	0.0200845	0.0660185
ZFP69	181.414	-0.980306	0.318578	-3.07713	0.00209001	0.0100805
EXO5-DT	13.953	0.154323	0.545101	0.283108	0.777094	0.88002
EXO5	243.213	0.119909	0.210686	0.569139	0.569262	0.736611
LOC124904149	3.2156	-0.843649	1.13037	-0.746345	0.455459	0.643626
ZNF684	161.817	0.35355	0.257394	1.37358	0.169573	0.332517
RIMS3	464.829	0.555419	0.492682	1.12734	0.259599	0.446149
LOC105378675	22.1079	0.523597	0.537533	0.974075	0.330019	0.524588
NFYC-AS1	67.9678	-1.01794	0.364737	-2.79088	0.00525652	0.0218357
NFYC	1728.34	0.141945	0.195163	0.727317	0.467032	0.653533
KCNQ4	144.24	-4.21951	0.406434	-10.3818	3.00133e-25	4.54436e-23
CITED4	149.229	1.37915	0.713206	1.93373	0.0531459	0.141835
CTPS1	1494.84	0.144454	0.386697	0.373559	0.708732	0.835966
SLFNL1-AS1	63.5633	-0.0345589	0.438928	-0.0787348	0.937244	0.972994
SLFNL1	14.1065	-0.414713	0.590575	-0.70222	0.482542	0.667043
SCMH1	1638.37	0.0337705	0.271081	0.124577	0.900858	0.953763
LOC102723924	4.07274	-1.77152	1.18408	-1.49612	0.134624	0.281812
FOXO6	2.42668	-2.4335	1.88742	-1.28933	0.197283	0.369557
HIVEP3	2520.88	2.66406	0.450063	5.9193	3.2332e-09	5.95441e-08
FOXJ3	2433.28	0.122773	0.0887902	1.38273	0.166747	0.328576
RIMKLA	8.60155	-3.57052	1.08479	-3.29144	0.000996758	0.00533575
ZMYND12	33.3946	-1.68983	0.480839	-3.51433	0.000440867	0.00260803
CCDC30	51.0302	0.335017	0.265176	1.26337	0.206455	0.381097
PPCS	915.653	-0.0576391	0.20113	-0.286576	0.774437	0.878437
LOC124904162	5.28725	0.601852	0.973772	0.618063	0.536534	0.710825
PPIH	561.968	-0.210284	0.282248	-0.745033	0.456252	0.64429
YBX1	25620.1	-0.70507	0.194688	-3.62154	0.000292851	0.00182445
P3H1	1157.43	0.289861	0.13065	2.21862	0.0265128	0.0822548
C1orf50	394.48	0.0453513	0.175844	0.257907	0.796479	0.892509
TMEM269-DT	2.85865	-0.579819	1.13406	-0.511275	0.609159	0.767735
TMEM269	7.9058	0.270065	0.81161	0.332752	0.739321	0.85642
LOC107984946	4.46898	0.630316	1.00186	0.629148	0.529252	0.70509
SVBP	190.026	-0.554027	0.240967	-2.29918	0.0214948	0.0696397
ERMAP	1912.26	-2.43157	0.25454	-9.55281	1.26229e-21	1.1796e-19
LOC124904163	125.273	-2.25408	0.257652	-8.74852	2.16169e-18	1.45265e-16
ZNF691	359.654	-0.074	0.166992	-0.443135	0.657668	0.801048
LOC339539	5.60512	-1.74365	1.0848	-1.60735	0.107978	0.239804
SLC2A1	2630.54	0.414787	0.465582	0.890899	0.372983	0.568561
SLC2A1-DT	11.4737	-2.83403	1.02735	-2.75857	0.00580544	0.0237367
EBNA1BP2	961.32	-0.631704	0.377977	-1.67128	0.0946669	0.21848
CFAP57	1.86365	0.0189329	2.14668	0.00881965	0.992963	1
LOC105378685	1.37705	-1.82565	2.51923	-0.724686	0.468645	0.654827
TIE1	376.019	-1.49617	0.577016	-2.59295	0.00951579	0.0357234
MPL	321.176	-3.02366	0.542312	-5.5755	2.4682e-08	3.81932e-07
CDC20-DT	10.1572	-1.07622	0.622552	-1.72872	0.0838596	0.199977
CDC20	1906.72	-0.867004	0.328136	-2.64221	0.00823671	0.0316897
ELOVL1	3482.06	-0.304056	0.169655	-1.7922	0.0731011	0.180289
LOC112268225	144.456	-0.365594	0.315885	-1.15736	0.247124	0.430994
MED8	1082.73	-1.27878	0.184048	-6.94808	3.70289e-12	1.12274e-10
MED8-AS1	12.1318	-1.56045	0.580494	-2.68814	0.0071852	0.0282809
SZT2	3505.73	-0.367282	0.152902	-2.40208	0.0163021	0.0559373
HYI-AS1	2.56563	-1.12895	1.34277	-0.840762	0.400481	0.595445
PTPRF	123.81	-1.85143	0.557744	-3.3195	0.000901777	0.00488192
KDM4A	1888.63	-0.0409372	0.231219	-0.177049	0.85947	0.929979
LOC124904165	19.3744	-0.505264	0.383655	-1.31697	0.187847	0.356968
KDM4A-AS1	25.1865	-0.368911	0.409586	-0.900693	0.367752	0.563848
ST3GAL3	477.291	-0.990796	0.315712	-3.13829	0.00169935	0.00846476
ST3GAL3-AS1	1.7218	-1.1008	1.59685	-0.689358	0.490598	0.673278
LOC124904166	3.53721	0.270067	1.05753	0.255375	0.798433	0.893172
ARTN	14.3342	-0.74431	0.801128	-0.929077	0.352849	0.548344
LINC02918	31.7588	-0.809199	0.52545	-1.54001	0.123558	0.264697
LOC101929609	9.61177	-0.614949	0.577559	-1.06474	0.286995	0.477863
IPO13	1292.19	0.278125	0.242541	1.14672	0.251499	0.436145
DPH2	684.35	0.248827	0.471395	0.527854	0.597601	0.758994
LOC124904167	2.7354	0.700791	1.00315	0.698592	0.484807	0.668745
ATP6V0B	1684.2	0.572874	0.16941	3.38158	0.000720712	0.0040013
B4GALT2	425.485	-1.88129	0.418897	-4.49107	7.08672e-06	6.71961e-05
CCDC24	76.7774	-0.902732	0.332682	-2.7135	0.00665772	0.0265278
SLC6A9	1503.75	-1.75601	0.932131	-1.88386	0.0595835	0.15492
LOC107984948	19.4916	-2.7153	1.12	-2.42439	0.0153342	0.053196
LOC124904168	4.25607	-1.99803	1.43398	-1.39335	0.163515	0.323849
KLF17	5.18647	-2.37194	1.24493	-1.90529	0.0567429	0.149221
DMAP1	604.54	0.0710732	0.252436	0.281549	0.778289	0.880882
ERI3	573.934	-0.455863	0.239095	-1.90662	0.05657	0.148855
ERI3-IT1	13.4542	-0.0539251	0.502904	-0.107228	0.914608	0.961512
RNF220	1393.67	-0.226257	0.190215	-1.18949	0.234249	0.415506
LOC107984950	124.813	0.0452217	0.318766	0.141865	0.887187	0.945987
TMEM53	211.421	0.821108	0.295188	2.78165	0.00540841	0.0223579
SNORD145	2.59006	-0.0957715	1.32472	-0.0722955	0.942367	0.975983
ARMH1	562.574	2.00598	0.415073	4.83283	1.34603e-06	1.48051e-05
LOC105378690	22.9376	1.03264	0.502845	2.05359	0.040015	0.11384
RNU5F-1	2.68915	-1.86638	1.51761	-1.22981	0.218767	0.396212
RNU5D-1	11.2507	0.481513	0.806364	0.597141	0.550414	0.721811
KIF2C	1769.07	-0.321584	0.310404	-1.03602	0.300193	0.49283
RPS8	11399.5	0.0947757	0.18862	0.50247	0.615337	0.77193
SNORD55	14.6531	0.424653	0.689823	0.615597	0.538161	0.712346
SNORD46	13.8977	-0.0434416	0.694773	-0.0625264	0.950144	0.979754
SNORD38A	12.6847	-0.202516	0.748453	-0.27058	0.786714	0.886274
SNORD38B	12.1447	-0.777494	0.876822	-0.886718	0.375231	0.570816
BEST4	11.2776	0.14846	0.462503	0.320992	0.748216	0.861971
PLK3	630.981	1.37016	0.321307	4.26432	2.00512e-05	0.000169922
DYNLT4	42.0394	1.69594	0.510296	3.32344	0.000889142	0.00482225
BTBD19	416.112	1.05494	0.332062	3.17692	0.00148846	0.00754094
PTCH2	95.3489	0.377008	0.388633	0.970089	0.332002	0.52662
LOC107984952	2.09017	-0.819533	1.9911	-0.411597	0.680634	0.817862
EIF2B3	497.206	-0.0620448	0.277927	-0.223242	0.823348	0.908678
HECTD3	1765.1	0.551821	0.178521	3.09108	0.0019943	0.0096892
UROD	2090.28	-2.17819	0.17475	-12.4646	1.16439e-35	3.76429e-33
ZSWIM5	15.4978	-5.06511	1.00137	-5.05821	4.23215e-07	5.13938e-06
LINC01144	21.097	-1.60009	0.54283	-2.94768	0.00320169	0.014449
HPDL	119.812	-2.09349	0.705086	-2.96913	0.0029864	0.0136083
MUTYH	635.528	-0.139829	0.163468	-0.855394	0.392333	0.587609
TOE1	520.688	-0.282585	0.28492	-0.991803	0.321293	0.51503
TESK2	431.055	-0.714517	0.39692	-1.80015	0.0718366	0.177922
CCDC163	139.067	0.859558	0.557708	1.54123	0.12326	0.26423
MMACHC	243.993	-0.699472	0.308915	-2.26428	0.0235566	0.0749993
PRDX1	1835.56	0.437174	0.423953	1.03119	0.302454	0.495182
AKR1A1	1648.08	0.506065	0.290763	1.74048	0.0817754	0.19624
NASP	6330.53	-0.25354	0.189224	-1.33989	0.18028	0.346635
CCDC17	108.589	0.270114	0.279244	0.967302	0.333393	0.52822
GPBP1L1	4323.27	0.0351495	0.203023	0.173131	0.862549	0.931352
RPS15AP10	45.9522	0.00486559	0.458865	0.0106035	0.99154	1
TMEM69	1438.59	-0.437044	0.129195	-3.38283	0.000717441	0.00398837
IPP	131.083	-0.908013	0.287502	-3.15828	0.00158704	0.00796949
MAST2	910.452	-0.718339	0.286532	-2.50701	0.0121759	0.0439872
PIK3R3	21.9915	-0.354579	0.382054	-0.928086	0.353363	0.548822
TSPAN1	11.6937	2.55958	0.969709	2.63953	0.00830213	0.0319055
POMGNT1	899.382	0.58205	0.243993	2.38552	0.0170551	0.0579977
LURAP1	6.91274	0.396958	0.881388	0.450378	0.652438	0.797513
RAD54L	700.303	-0.440176	0.387732	-1.13526	0.256267	0.44225
LRRC41	1962.02	-0.215451	0.135538	-1.5896	0.111925	0.246577
UQCRH	1546.92	-0.731121	0.147266	-4.96462	6.8834e-07	8.00542e-06
NSUN4	1142.25	0.170315	0.121337	1.40365	0.160425	0.319366
FAAH	249.309	1.2185	1.12933	1.07895	0.280609	0.47084
FAAHP1	4.06847	0.0485766	2.12133	0.0228991	0.981731	0.996476
TMEM275	1.98515	-3.12206	3.68354	-0.847571	0.396677	0.591849
MKNK1-AS1	34.5269	0.119813	0.468127	0.255942	0.797996	0.89284
MKNK1	2713.63	0.642187	0.343967	1.867	0.0619016	0.15944
MOB3C	1760.36	-1.08443	0.206107	-5.26152	1.42872e-07	1.93103e-06
LOC105378697	1.80497	0.274501	1.798	0.152671	0.878658	0.941156
ATPAF1	1513.57	-1.12829	0.188874	-5.97374	2.31881e-09	4.36548e-08
TEX38	4.09564	-0.787487	1.04576	-0.753025	0.451435	0.640436
EFCAB14-AS1	11.0593	0.711426	0.811762	0.876397	0.380814	0.576126
EFCAB14	5277.59	0.735042	0.152135	4.83152	1.35492e-06	1.48831e-05
LOC105378698	19.4919	1.02187	0.497345	2.05466	0.0399123	0.113621
CYP4X1	1.86239	-5.04058	1.92037	-2.62479	0.00867026	0.0330917
CYP4Z1	1.3462	-3.92197	2.25884	-1.73627	0.0825154	0.197619
LOC105378701	38.062	-4.00326	0.735771	-5.4409	5.30123e-08	7.66293e-07
LINC00853	4.00271	-4.74521	1.41277	-3.3588	0.000782829	0.00430817
PDZK1IP1	16.4603	-7.8343	1.29047	-6.07088	1.27211e-09	2.52553e-08
TAL1	3630.14	-5.01236	0.814987	-6.15023	7.73689e-10	1.59836e-08
STIL	1979.66	-0.538097	0.232749	-2.31192	0.0207821	0.0679194
CMPK1	5120.81	0.371228	0.13043	2.84618	0.00442467	0.0188616
LINC01389	10.1635	1.28693	0.816704	1.57576	0.115082	0.251517
FOXD2-AS1	35.9611	-0.549039	0.406886	-1.34937	0.177219	0.342567
FOXD2	7.41547	-2.44936	0.88275	-2.77469	0.00552538	0.0227824
SLC5A9	3.53212	2.84826	1.70077	1.67469	0.0939957	0.217346
SPATA6	50.8616	0.758253	0.550799	1.37664	0.168623	0.33116
AGBL4	1.70662	0.39588	2.8289	0.139941	0.888706	0.946848
BEND5	51.2642	1.27074	0.671053	1.89365	0.0582713	0.152402
ELAVL4	140.451	3.90463	0.907903	4.30071	1.70249e-05	0.000146876
DMRTA2	1.46285	0	4.87563	0	1	1
FAF1	1083.67	-0.383602	0.200137	-1.91669	0.055277	0.146379
FAF1-AS1	83.6174	-0.203477	0.429355	-0.473914	0.635561	0.785688
LOC124904176	5.12082	-0.470627	0.730683	-0.644092	0.519516	0.696554
CDKN2C	222.589	0.432395	0.357293	1.2102	0.226203	0.405249
RNF11	2540.4	1.52235	0.26728	5.69569	1.22871e-08	2.00508e-07
TTC39A	829.662	7.75644	0.581125	13.3473	1.22853e-40	6.12295e-38
LOC124904177	11.9068	5.79072	1.48827	3.8909	9.98736e-05	0.000709405
TTC39A-AS1	10.2341	8.17381	1.52988	5.34279	9.15251e-08	1.27351e-06
EPS15	5499.78	-0.519044	0.283628	-1.83002	0.0672477	0.169451
OSBPL9	3549.07	-0.172807	0.107506	-1.60741	0.107964	0.239804
CALR4P	5.38015	-3.12293	0.997321	-3.13132	0.00174022	0.00863719
NRDC	9568.67	0.242974	0.118592	2.04882	0.0404799	0.114971
RAB3B	77.1292	2.74267	1.10684	2.47792	0.0132151	0.0471786
TXNDC12	2055.23	0.424127	0.156681	2.70694	0.0067907	0.0269902
TXNDC12-AS1	2.70137	0.333905	1.28274	0.260305	0.794629	0.891386
BTF3L4	1725.51	-0.31027	0.277338	-1.11874	0.263251	0.450644
ZFYVE9	23.3504	-0.891732	0.551419	-1.61716	0.105844	0.236602
CC2D1B	1362.86	0.928217	0.160168	5.79527	6.8213e-09	1.18336e-07
ORC1	1231.14	-1.39721	0.381878	-3.65879	0.000253412	0.00160977
PRPF38A	2670.56	-0.282277	0.111312	-2.53591	0.0112155	0.0409755
TUT4	3171.52	0.754051	0.182228	4.13796	3.50402e-05	0.000281486
LOC105378723	4.43263	1.89903	1.02671	1.84963	0.0643669	0.164093
GPX7	590.704	2.00057	0.360494	5.54952	2.86451e-08	4.37596e-07
SHISAL2A	6.36683	1.20434	1.17448	1.02542	0.305163	0.498043
COA7	748.052	-1.0123	0.387568	-2.61193	0.00900318	0.0341066
ZYG11B	984.929	-0.785344	0.208672	-3.76353	0.000167534	0.00111766
ZYG11A	2.52909	1.01554	1.27635	0.795657	0.426231	0.618659
ECHDC2	1370.78	-0.0681594	0.446993	-0.152484	0.878805	0.941245
SCP2	1609.76	0.249315	0.171046	1.45759	0.144953	0.297378
CPT2	898.769	-0.0791888	0.15563	-0.508828	0.610873	0.768955
CZIB	557.388	-0.118175	0.121101	-0.975839	0.329144	0.52375
MAGOH	742.98	-0.0239562	0.216288	-0.110761	0.911806	0.960254
MAGOH-DT	10.644	-0.805959	0.764199	-1.05465	0.291587	0.48307
LRP8	3229.73	0.971036	0.365754	2.65489	0.0079335	0.0307258
LOC105378728	166.522	0.756401	0.453697	1.66719	0.095476	0.219897
LOC105378726	79.8622	0.26944	0.496133	0.54308	0.587075	0.750967
LRP8-DT	10.5023	1.09684	0.820353	1.33703	0.181213	0.347926
LOC105378731	8.0493	3.57695	1.92967	1.85366	0.0637879	0.163024
LINC02812	498.986	7.04	0.752769	9.35214	8.58921e-21	7.36486e-19
GLIS1	1.03195	-2.39908	3.7416	-0.641191	0.521399
NDC1	1864.45	-0.581603	0.191424	-3.0383	0.00237918	0.0112529
YIPF1	988.492	0.650319	0.175961	3.6958	0.000219192	0.00141685
DIO1	18.0395	1.01979	0.590107	1.72814	0.0839628	0.200164
LOC124904180	6.21686	1.58615	0.791116	2.00496	0.0449678	0.124755
IFT25	849.278	0.0187968	0.19148	0.0981659	0.921801	0.965379
LOC124904181	12.6397	0.485407	0.4755	1.02084	0.307333	0.50009
LRRC42	480.583	-0.0351232	0.234436	-0.14982	0.880907	0.942315
TMEM59	2389.56	0.564201	0.286415	1.96988	0.0488525	0.133094
TCEANC2	996.035	1.04459	0.178924	5.83816	5.27799e-09	9.30474e-08
CDCP2	2.46467	-0.167654	1.33133	-0.125929	0.899788	0.953178
CYB5RL	539.03	-0.743489	0.328973	-2.26003	0.0238192	0.0756843
MRPL37	2158.8	-0.809599	0.212226	-3.81479	0.000136297	0.000932409
SSBP3	3383.94	-1.7738	0.304339	-5.82835	5.59765e-09	9.83928e-08
SSBP3-AS1	100.756	-1.53132	0.411412	-3.72212	0.00019756	0.00129415
ACOT11	160.27	-1.075	0.6778	-1.58601	0.112738	0.247843
FAM151A	7.71547	-1.80803	0.848417	-2.13106	0.0330844	0.0979068
MROH7-TTC4	1.59296	0.0906574	1.44504	0.062737	0.949976	0.97975
MROH7	5.10422	-0.48257	1.12435	-0.429199	0.667779	0.808605
TTC4	65.2262	-0.234609	0.309487	-0.758057	0.448417	0.637743
PARS2	156.019	-0.433954	0.265279	-1.63584	0.101873	0.23048
TTC22	6.88642	-1.84091	1.42204	-1.29456	0.195474	0.367404
LEXM	5.25692	1.3147	0.946631	1.38882	0.164887	0.325729
LOC124904183	8.05614	0.560089	0.593481	0.943736	0.345305	0.540517
DHCR24	9572	0.268249	0.247024	1.08592	0.277513	0.467466
DHCR24-DT	12.9827	-1.49289	0.848588	-1.75927	0.0785324	0.190405
LOC124904184	1.45538	-2.49626	1.78386	-1.39936	0.161704	0.32138
BSND	1.19505	-1.12766	3.05481	-0.369142	0.712022
PCSK9	161.208	-7.66245	0.793498	-9.65654	4.61172e-22	4.61616e-20
USP24	6962.07	0.272173	0.173238	1.57109	0.116161	0.253135
LOC100507634	51.9093	-0.32585	0.397461	-0.819828	0.412314	0.606074
PLPP3	23.539	-2.6848	0.897829	-2.99032	0.00278683	0.0128705
PRKAA2	5.03945	5.5208	1.81254	3.0459	0.00231986	0.0110115
LOC107984960	6.07617	-0.870995	1.00855	-0.863608	0.387803	0.583155
OMA1	360.3	-1.37375	0.268563	-5.11519	3.13423e-07	3.91951e-06
TACSTD2	10.2639	-4.30675	2.04888	-2.102	0.0355536	0.103662
MYSM1	3277.86	0.103366	0.222696	0.464157	0.642535	0.790833
LOC105378751	0.569735	-4.06687	5.15577	-0.788799	0.430229
JUN	3541.52	-0.166219	1.02343	-0.162413	0.870981	0.936513
LINC01135	2.30331	2.35395	2.28455	1.03038	0.302832	0.49551
LOC101926907	3.61751	-1.33579	1.74565	-0.765215	0.444144	0.634419
LINC02777	7.59354	-1.28959	1.02791	-1.25457	0.209633	0.384891
LINC01358	17.6187	0.0394203	0.690323	0.0571041	0.954462	0.982078
HSD52	1.14618	1.8683	3.13653	0.595659	0.551403
FGGY-DT	9.19565	-0.0250305	0.982462	-0.0254773	0.979674	0.99507
FGGY	81.2988	-0.583546	0.356828	-1.63537	0.101972	0.230508
LOC101926944	1.41008	0.787848	1.6099	0.489377	0.624575	0.7787
HOOK1	103.265	-2.80453	0.579969	-4.83565	1.3271e-06	1.46035e-05
CYP2J2	77.0994	-0.251329	0.508652	-0.494108	0.62123	0.776351
C1orf87	0.527514	-3.9822	5.15707	-0.772183	0.440006
LINC01748	1.02415	0	5.26765	0	1
NFIA	421.034	-5.61446	0.646697	-8.68175	3.89713e-18	2.51296e-16
LOC105378766	4.56958	-2.97751	1.27627	-2.33299	0.0196489	0.0648896
MGC34796	0.705715	-2.19232	4.36062	-0.502753	0.615138
TM2D1	499.051	0.227781	0.176288	1.2921	0.196323	0.368479
PATJ	106.173	0.0227024	0.654261	0.0346994	0.972319	0.991171
L1TD1	16.5503	3.91096	1.59196	2.4567	0.0140219	0.0494356
KANK4	2.89767	3.35774	1.70827	1.96558	0.049347	0.134044
USP1	4570.99	-0.378972	0.259499	-1.4604	0.14418	0.296172
DOCK7	1469.66	-0.456451	0.19997	-2.2826	0.0224539	0.0721317
ANGPTL3	2.99513	-1.54412	1.4955	-1.03251	0.301834	0.494438
ATG4C	879.821	0.376568	0.126461	2.97774	0.00290385	0.0132904
ALG6	460.082	0.137746	0.167	0.824826	0.40947	0.603299
ITGB3BP	581.697	-0.561805	0.207925	-2.70196	0.00689326	0.0273284
EFCAB7	197.227	0.065909	0.185567	0.355177	0.722457	0.844861
DLEU2L	19.6026	0.406006	0.620955	0.653841	0.513214	0.692282
PGM1	898.984	0.659231	0.266554	2.47316	0.0133923	0.0476549
ROR1	19.7562	-3.46493	1.13312	-3.05786	0.00222927	0.0106512
ROR1-AS1	7.74113	0.0641335	1.99986	0.032069	0.974417	0.991932
CACHD1	150.34	-2.1288	0.785819	-2.70902	0.00674827	0.0268392
LOC124904195	7.82306	-0.215766	1.37862	-0.156508	0.875633	0.939572
RAVER2	1238.88	0.300923	0.252247	1.19297	0.232882	0.413941
JAK1	7934.1	0.927366	0.213199	4.34977	1.36278e-05	0.000120524
LINC01359	5.79568	-2.20784	0.968559	-2.27951	0.0226369	0.0726317
MIR3671	8.25533	-1.75666	0.772761	-2.27322	0.0230126	0.07363
AK4	722.403	-0.901	0.675431	-1.33396	0.182216	0.349319
DNAJC6	1188.91	-5.314	0.423687	-12.5423	4.3815e-36	1.49741e-33
LOC102724416	7.74737	-6.1822	1.39525	-4.43088	9.3849e-06	8.63053e-05
LOC112268227	9.10996	-3.80366	1.21524	-3.12997	0.00174824	0.00866656
LEPR	1159.18	-2.0172	0.324266	-6.22081	4.94601e-10	1.05083e-08
LEPROT	3094.81	-0.701824	0.125184	-5.60636	2.06628e-08	3.23929e-07
PDE4B	1474.45	3.65829	0.509854	7.17516	7.22221e-13	2.46824e-11
LOC105378776	2.73488	1.75333	2.21187	0.79269	0.427959	0.620248
SGIP1	79.2616	1.1703	1.29166	0.90604	0.364915	0.561045
LOC124904196	1.12933	-0.879585	3.52379	-0.249613	0.802886
DYNLT5	120.557	-0.974003	0.956053	-1.01877	0.30831	0.501101
DNAI4	34.3147	-1.8664	0.392746	-4.75217	2.01246e-06	2.14929e-05
MIER1	3672.71	-0.346505	0.185104	-1.87195	0.0612137	0.158114
SLC35D1	1188.81	-0.740746	0.208407	-3.55433	0.00037895	0.00228375
C1orf141	0.980983	-3.65933	3.05102	-1.19938	0.230381
IL23R	7.16856	-2.02072	1.05122	-1.92226	0.0545734	0.144933
IL12RB2	273.273	-0.662189	0.750168	-0.882721	0.377387	0.572675
SERBP1	11834.3	-0.450535	0.164971	-2.731	0.00631424	0.0254046
GADD45A	709.717	-2.77206	0.393313	-7.04797	1.81547e-12	5.8691e-11
GNG12	5.68521	-6.38201	1.50392	-4.24359	2.19973e-05	0.000184452
LOC105378781	78.4337	-10.4224	1.26605	-8.23218	1.8384e-16	9.83896e-15
WLS	8.56957	0.0711476	1.72868	0.0411572	0.967171	0.988703
DEPDC1	1172.73	-0.853876	0.379623	-2.24927	0.0244953	0.0772579
DEPDC1-AS1	10.1503	-0.245756	0.937689	-0.262087	0.793254	0.890647
LOC105378789	42.1298	-9.90577	1.40666	-7.04204	1.89439e-12	6.09132e-11
LRRC7	104.472	-5.62123	0.521292	-10.7833	4.13017e-27	7.25862e-25
LRRC7-AS1	16.0331	-7.30875	1.58253	-4.6184	3.8671e-06	3.88382e-05
LRRC40	1325.48	-0.201553	0.18657	-1.08031	0.280004	0.470045
SRSF11	8705.84	0.0418329	0.144062	0.290381	0.771525	0.876966
ANKRD13C	1061.11	0.505517	0.135017	3.7441	0.000181042	0.00119809
HHLA3	157.251	-0.146244	0.294046	-0.497351	0.618941	0.774717
HHLA3-AS1	4.67806	-0.404574	1.04533	-0.38703	0.698734	0.829868
CTH	199.481	-1.26274	0.547059	-2.30824	0.0209859	0.068408
PTGER3	446.062	-2.39581	1.00255	-2.38971	0.0168617	0.0574945
ZRANB2-AS1	123.045	0.467209	0.282845	1.65182	0.0985719	0.225264
ZRANB2	4926.79	0.250558	0.119414	2.09822	0.0358853	0.104388
MIR186	23.4477	0.842419	0.463918	1.81588	0.0693886	0.173312
ZRANB2-DT	3.89631	0.0116492	1.01875	0.0114347	0.990877	1
NEGR1	189.209	0.702611	0.83942	0.837021	0.402581	0.597379
LOC105378797	2.44279	-3.47055	2.35612	-1.47299	0.140753	0.291009
LRRIQ3	12.447	-0.618343	0.595254	-1.03879	0.298903	0.49132
FPGT	490.33	-1.26051	0.30848	-4.0862	4.3849e-05	0.000342587
ERICH3	114.049	0.438737	1.03446	0.424121	0.671477	0.811424
CRYZ	797.894	0.752878	0.478337	1.57395	0.115499	0.252077
TYW3	1235.63	0.564377	0.308055	1.83207	0.0669415	0.168911
SLC44A5	22.4192	-0.586205	1.51402	-0.387185	0.698619	0.829803
ACADM	2714.14	0.114155	0.126049	0.905641	0.365126	0.561242
DLSTP1	150.916	0.144748	0.247569	0.584676	0.558765	0.728624
RABGGTB	2357.86	0.175444	0.399549	0.439105	0.660586	0.803048
SNORD45C	27.692	-0.524591	0.510392	-1.02782	0.304034	0.497021
SNORD45A	82.5424	0.473705	0.74806	0.633245	0.526574	0.702892
SNORD45B	43.1787	0.462463	0.761509	0.607298	0.543653	0.716689
MSH4	8.08268	-0.321614	0.586181	-0.54866	0.583239	0.747933
ST6GALNAC3	190.438	0.427036	1.11025	0.384629	0.700512	0.830855
ST6GALNAC5	2.74508	-1.84679	2.1812	-0.846683	0.397172	0.592291
PIGK	1258.22	0.067961	0.202781	0.335145	0.737516	0.855074
LOC105378808	83.2435	-0.296398	0.383174	-0.773535	0.439206	0.630113
AK5	20.3551	1.76839	0.47225	3.74461	0.000180675	0.00119631
ZZZ3	2025.47	-0.216749	0.09245	-2.3445	0.0190528	0.0632969
USP33	2992.13	-0.164386	0.161835	-1.01576	0.309742	0.502813
MIGA1	519.283	0.160926	0.210424	0.764772	0.444407	0.634557
NEXN-AS1	9.06301	-3.04418	0.858092	-3.54761	0.000388743	0.00233666
NEXN	1959.42	-1.70447	0.487457	-3.49665	0.000471138	0.00276658
FUBP1	7658.19	0.0895347	0.14369	0.623109	0.533213	0.708119
DNAJB4	899.157	0.0303503	0.33961	0.089368	0.928789	0.968622
GIPC2	6.99533	-3.4633	0.98244	-3.5252	0.000423158	0.00251633
IFI44L	39552.6	1.20808	0.642769	1.8795	0.0601759	0.156205
IFI44	15888.9	0.752727	0.5696	1.3215	0.186334	0.354741
ADGRL2	5.93149	-1.71641	1.37316	-1.24997	0.21131	0.387013
LINC01725	2.66651	2.83777	1.36106	2.08497	0.0370724	0.107267
LOC101927560	1.94328	3.69956	1.61618	2.28908	0.0220747	0.0711428
TTLL7	429.318	-2.04798	0.686583	-2.98285	0.00285574	0.0131305
TTLL7-IT1	3.89511	-1.10983	1.68001	-0.660607	0.508864	0.688589
PRKACB	4024.33	0.00291452	0.319185	0.00913113	0.992715	1
SAMD13	44.4747	-2.01471	0.799799	-2.51902	0.0117681	0.0426947
RPF1	1436.06	-0.128805	0.0952844	-1.35179	0.176442	0.34155
GNG5	3887.11	0.210953	0.203838	1.0349	0.300714	0.49338
SPATA1	72.6833	0.632491	0.442762	1.42851	0.153145	0.30926
CTBS	983.521	0.724492	0.212847	3.40381	0.000664524	0.00372741
LOC105378819	19.3112	0.913975	0.827992	1.10384	0.269661	0.458207
SSX2IP	1350.18	-1.86549	0.273919	-6.81038	9.73422e-12	2.7429e-10
LOC102724892	0.671693	0.919943	4.41118	0.208548	0.834801
LPAR3	45.3399	3.3009	0.884127	3.73352	0.000188822	0.00124269
MCOLN2	3372.15	3.74868	0.471042	7.95827	1.7446e-15	8.29745e-14
MCOLN3	40.1154	1.14832	0.594859	1.9304	0.0535573	0.142646
DNAI3	28.2278	1.37848	0.789749	1.74547	0.0809039	0.194617
SYDE2	97.4856	-2.68335	0.530857	-5.05474	4.30978e-07	5.22834e-06
LOC124904207	6.17932	-2.77629	1.62345	-1.71012	0.0872444	0.206019
C1orf52	621.893	-0.0158702	0.151923	-0.104462	0.916803	0.962382
BCL10	696.145	0.632428	0.14561	4.34331	1.40354e-05	0.000123399
BCL10-AS1	6.2839	3.18283	1.1695	2.72152	0.00649823	0.0260136
DDAH1	98.481	-2.93058	0.749484	-3.91013	9.22482e-05	0.000660484
CCN1	23.3749	-3.48726	0.860288	-4.0536	5.04358e-05	0.00038475
LOC112268231	4.46811	-1.93041	1.24419	-1.55154	0.120771	0.260571
LOC107985057	3.47996	-0.190139	0.949753	-0.200199	0.841325	0.91942
ZNHIT6	1057.8	-0.386921	0.136593	-2.83265	0.00461639	0.0195292
LOC105378823	2.13792	0.40078	1.18999	0.336794	0.736272	0.854128
COL24A1	1925.05	1.23625	0.404032	3.05977	0.00221508	0.0105919
LINC02795	6.45059	0.355606	1.00674	0.353224	0.723921	0.845581
LOC124904209	12.6287	0.780533	0.512865	1.52191	0.128032	0.271848
LOC105378825	8.24445	1.75608	0.803606	2.18525	0.0288702	0.0880274
ODF2L	941.208	0.214441	0.207345	1.03423	0.301031	0.493595
CLCA2	1.23446	-0.951723	3.16148	-0.301037	0.763386
CLCA1	0.622461	-4.3701	5.1517	-0.848282	0.396281
CLCA4-AS1	24.4199	-1.47888	0.597584	-2.47477	0.0133322	0.0474848
CLCA3P	6.19879	-1.7305	1.28852	-1.34301	0.179269	0.345331
SH3GLB1	4731.13	0.0881873	0.174436	0.505558	0.613167	0.770299
SELENOF	3930.5	0.530451	0.247504	2.1432	0.0320968	0.0957542
HS2ST1	1714.59	-0.335921	0.251724	-1.33448	0.182047	0.349078
LOC124904211	7.88113	0.44565	1.35103	0.329861	0.741505	0.857643
LINC01140	217.502	-4.10007	0.786238	-5.21479	1.84022e-07	2.42154e-06
LINC02801	5.60538	-5.56728	1.60073	-3.47797	0.000505222	0.00294002
LMO4	4032.6	-1.73522	0.380008	-4.56628	4.96453e-06	4.86349e-05
LOC105378833	8.53535	0.573219	0.814647	0.703641	0.481656	0.666424
LOC105378834	4.58133	1.48882	1.14946	1.29524	0.195238	0.36709
LOC124904212	1.80848	0.809823	2.35194	0.344321	0.730605	0.849962
PKN2-AS1	5.86109	-0.983961	1.17353	-0.838461	0.401772	0.596585
PKN2	2329.59	0.0720839	0.170523	0.422723	0.672497	0.812205
LOC124904213	7.35838	-0.179512	0.882361	-0.203445	0.838787	0.917999
LOC124904214	134.915	0.427501	0.376975	1.13403	0.256782	0.442853
GTF2B	1540.5	0.346002	0.25691	1.34678	0.17805	0.34384
KYAT3	1184.54	-0.184882	0.190449	-0.970769	0.331663	0.526349
RBMXL1	1363.12	-0.220965	0.209212	-1.05618	0.290887	0.482152
LOC124904215	10.4505	-1.22858	0.706876	-1.73804	0.082203	0.197028
GBP3	1216.85	-0.905115	0.182472	-4.9603	7.0385e-07	8.17389e-06
LOC105378841	233.892	-1.29124	0.702696	-1.83755	0.066128	0.167255
GBP1	26703.1	-1.32034	0.558817	-2.36274	0.0181402	0.060889
GBP2	2679.84	-0.248503	0.393614	-0.631336	0.527821	0.703928
LOC112268267	521.511	-0.525598	0.513084	-1.02439	0.305651	0.498473
GBP7	5.47979	-2.61269	1.10534	-2.36371	0.0180932	0.060767
GBP4	17232.6	-2.22804	0.515629	-4.32101	1.55314e-05	0.00013526
LOC107985076	41.3891	-3.46329	0.690258	-5.01739	5.23787e-07	6.24653e-06
GBP5	30002.1	-2.1017	0.637939	-3.29452	0.000985904	0.00528355
GBP6	9.55967	-2.45654	1.02909	-2.38711	0.0169816	0.0578047
GBP1P1	848.772	-2.36389	0.624341	-3.78621	0.000152964	0.001033
LOC105378844	4.9789	-1.60844	1.28355	-1.25312	0.210163	0.385621
LRRC8B	1221.73	-1.50304	0.207255	-7.25212	4.1029e-13	1.45913e-11
LOC124904216	6.3078	-0.620744	0.858664	-0.722918	0.46973	0.655824
LRRC8C	3189.96	1.65823	0.389666	4.25551	2.0857e-05	0.000176312
LRRC8C-DT	37.944	1.15504	0.457987	2.52199	0.0116694	0.0423813
LOC107985743	25.386	2.04323	1.03163	1.98059	0.0476372	0.130466
LOC107985744	11.6005	2.40988	0.914611	2.63487	0.00841693	0.0322897
LOC101927975	16.2151	2.10098	0.792549	2.65092	0.00802738	0.0310291
LRRC8D	2423.36	-0.111874	0.319017	-0.350683	0.725826	0.846611
LOC105378847	10.7674	-0.818913	0.513342	-1.59526	0.110654	0.244408
GEMIN8P4	40.2012	-1.79026	0.42628	-4.19973	2.67233e-05	0.000220373
ZNF326	2130.13	-0.122935	0.157135	-0.782352	0.434008	0.625446
LINC02609	3.8626	-2.96098	1.49453	-1.98121	0.0475672	0.130305
ZNF644	2614.56	-0.0606087	0.183182	-0.330865	0.740746	0.85724
HFM1	53.1181	-1.54508	0.762849	-2.0254	0.042826	0.120121
LOC105378856	1.73475	-1.39201	1.84951	-0.752634	0.45167	0.640517
CDC7	1409.17	-0.721361	0.305862	-2.35846	0.0183512	0.0614337
LOC102723436	12.0128	-0.812628	0.636974	-1.27576	0.202039	0.375817
TGFBR3	117.902	-0.0958427	0.872453	-0.109854	0.912525	0.960625
EPHX4	1.01681	2.97134	4.43759	0.669584	0.503123
SETSIP	16.8919	-0.0619777	0.437991	-0.141505	0.887471	0.946206
BTBD8	139.911	-1.02186	0.27855	-3.6685	0.00024398	0.00155564
C1orf146	4.58404	1.11897	1.00511	1.11328	0.265586	0.453377
GLMN	349.913	0.257074	0.23594	1.08957	0.275902	0.465894
RPAP2	1105.85	0.565909	0.124155	4.5581	5.16194e-06	5.03832e-05
GFI1	1119.56	1.78829	0.483713	3.69701	0.000218158	0.00141168
EVI5	302.623	-0.222766	0.209975	-1.06092	0.288728	0.47984
RPL5	12573.4	-0.0892	0.163851	-0.544398	0.586167	0.750208
DIPK1A	413.582	0.3508	0.438954	0.799173	0.42419	0.616594
SNORD21	23.9759	0.872431	0.68885	1.2665	0.205333	0.379612
SNORA66	18.8901	-0.0505395	0.684269	-0.0738591	0.941122	0.975244
LOC124904219	2.26218	2.9757	2.07035	1.43729	0.150635	0.306015
MTF2	2344.25	-0.0399269	0.105207	-0.379509	0.70431	0.833235
TMED5	7422.78	0.885405	0.252961	3.50016	0.00046498	0.0027331
CCDC18	1423.58	0.339209	0.229751	1.47642	0.139832	0.289602
LOC107985521	42.845	-0.136628	0.366622	-0.372668	0.709396	0.836292
CCDC18-AS1	813.832	0.285926	0.241271	1.18508	0.235985	0.417317
DR1	4080.54	0.339232	0.20585	1.64796	0.0993619	0.226415
FNBP1L	935.556	-1.34423	0.325429	-4.13063	3.61772e-05	0.000289454
TRC-GCA7-1	1.57772	-3.96556	1.77045	-2.23986	0.0251001	0.0787708
BCAR3	293.877	0.99049	0.3471	2.85362	0.00432243	0.0184785
BCAR3-AS1	3.94662	-0.0699489	1.29013	-0.0542183	0.956761	0.983187
LOC102723480	1.98921	4.67012	2.85649	1.63491	0.102067	0.23068
DNTTIP2	2214.5	0.0181995	0.247606	0.0735019	0.941407	0.975369
GCLM	2131.94	-1.77398	0.404937	-4.3809	1.18192e-05	0.000106058
LOC124904221	1.93261	1.25757	1.84016	0.683399	0.494355	0.67627
ARHGAP29	6.3023	0.753312	1.44885	0.519938	0.603107	0.763029
ABCD3	875.793	0.0502888	0.177384	0.283503	0.776791	0.879802
F3	292.486	3.26614	0.810376	4.0304	5.56809e-05	0.000419941
LOC124904223	10.4644	3.87951	1.19304	3.25178	0.00114685	0.00602461
CNN3	714.974	-2.48621	0.558399	-4.45238	8.49226e-06	7.89279e-05
CNN3-DT	21.7189	-1.82919	0.991598	-1.84469	0.0650833	0.165391
ALG14	118.371	0.287941	0.313219	0.919295	0.357941	0.553525
LOC124904224	5.68938	0.394119	1.24343	0.316962	0.751272	0.863407
TLCD4	841.866	-8.34514	1.59387	-5.23578	1.64286e-07	2.17861e-06
TLCD4-RWDD3	14.9062	-0.362198	0.523081	-0.692432	0.488666	0.672015
RWDD3-DT	0.733229	-3.53471	5.15024	-0.686319	0.492512
RWDD3	143.722	-0.077155	0.262193	-0.294268	0.768553	0.875076
PTBP2	1090.64	-0.221264	0.158197	-1.39866	0.161916	0.321674
DPYD	1638.57	-0.0804318	0.41778	-0.192522	0.847333	0.923118
DPYD-AS1	2.34899	1.89591	1.5851	1.19608	0.231664	0.412419
LOC105378867	5.91784	-1.30265	1.31487	-0.990709	0.321828	0.515472
SNX7	9.16185	0.63159	1.54827	0.407933	0.683323	0.819905
PLPPR4	3.83722	-0.934738	2.44967	-0.381577	0.702775	0.832441
FRRS1	1090.76	-1.1888	0.287997	-4.12783	3.66205e-05	0.000292122
AGL	1416.31	-0.245079	0.142065	-1.72512	0.0845052	0.201216
LOC124904230	31.375	0.0968116	0.436032	0.222029	0.824292	0.909195
SLC35A3	1299.32	0.288554	0.147275	1.95929	0.0500785	0.135616
MFSD14A	3344.76	0.134739	0.118835	1.13384	0.256862	0.442853
SASS6	899.944	-1.08862	0.280836	-3.87634	0.00010604	0.000749198
TRMT13	936.094	-0.0348374	0.255206	-0.136507	0.89142	0.948219
LRRC39	34.4896	1.02279	0.456146	2.24223	0.0249463	0.0783806
DBT	843.809	-0.070147	0.153228	-0.457796	0.647099	0.794119
RTCA-AS1	28.8112	-2.09696	0.52379	-4.00343	6.24307e-05	0.000464261
RTCA	1568.95	-0.118484	0.137014	-0.864759	0.387171	0.582374
MIR553	2.74816	-1.11263	1.26886	-0.876874	0.380555	0.575912
CDC14A	722.606	0.676684	0.295075	2.29326	0.0218333	0.0705168
LOC105379827	25.3973	0.0706937	0.647371	0.109201	0.913043	0.960915
GPR88	13.18	-0.915021	0.577569	-1.58426	0.113134	0.248423
VCAM1	743.128	0.379786	0.678704	0.559576	0.575769	0.74214
EXTL2	568.522	-1.47461	0.321769	-4.58283	4.5872e-06	4.5347e-05
SLC30A7	2229.88	0.42563	0.136734	3.11284	0.00185298	0.00911739
DPH5	460.124	-0.569617	0.287793	-1.97926	0.0477867	0.130786
DPH5-DT	82.1296	-1.1961	0.365562	-3.27193	0.00106815	0.00565965
LOC101928334	1.19698	-2.39941	3.50806	-0.68397	0.493994
S1PR1-DT	9.14599	-3.73396	1.61028	-2.31883	0.0204041	0.0669034
S1PR1	455.012	-2.41885	0.991882	-2.43865	0.0147423	0.0514732
LINC01709	869.964	-0.453679	1.64902	-0.27512	0.783224	0.884033
COL11A1	1.2898	-0.537962	2.52941	-0.212682	0.831575
RNPC3	900.953	0.169328	0.214335	0.790015	0.429519	0.621617
AMY2B	115.712	0.634517	0.267069	2.37585	0.0175084	0.0592605
ACTG1P4	6.98393	0.00360599	0.7362	0.00489811	0.996092	1
AMY1B	2.00511	0.348264	1.12219	0.310342	0.756301	0.866515
PRMT6	800.983	0.202399	0.176049	1.14968	0.250278	0.434846
VAV3	2297.96	0.401645	0.177862	2.25818	0.0239344	0.075906
VAV3-AS1	2.35519	-1.3596	1.06604	-1.27537	0.202177	0.375928
SLC25A24	63.3254	2.89365	1.20397	2.40342	0.0162424	0.0557806
NBPF4	2.96654	-1.22539	1.85981	-0.65888	0.509973	0.689064
EEIG2	1511.6	-1.31577	0.228666	-5.75412	8.70957e-09	1.47042e-07
HENMT1	438.7	0.221807	0.242679	0.913996	0.360719	0.556561
LOC105378890	8.70183	-0.301857	0.669045	-0.451177	0.651862	0.797224
PRPF38B	3263.77	0.696582	0.180372	3.86193	0.000112496	0.00078737
FNDC7	2.0376	1.78499	1.54068	1.15858	0.246629	0.430402
STXBP3	1452.95	-0.0421223	0.162512	-0.259195	0.795485	0.891854
GPSM2	771.82	-0.361836	0.251565	-1.43834	0.150337	0.305515
CLCC1	789.984	-0.274824	0.163635	-1.67949	0.0930558	0.215728
WDR47	677.631	1.36528	0.315504	4.32731	1.50941e-05	0.000131787
TAF13	228.12	0.539645	0.349043	1.54607	0.122088	0.262323
TMEM167B-DT	3.62072	-0.365991	1.06686	-0.343056	0.731556	0.850679
TMEM167B	1270.49	0.322144	0.208839	1.54255	0.12294	0.263704
SCARNA2	2.46037	-1.40738	1.43271	-0.982316	0.325944	0.520041
ELAPOR1	6.22405	-0.772642	0.933304	-0.827856	0.407752	0.60173
SARS1	5182.86	-0.578073	0.338362	-1.70845	0.0875535	0.206522
CELSR2	160.996	-0.525929	0.339818	-1.54768	0.121699	0.261794
PSRC1	437.993	-0.406366	0.38927	-1.04392	0.296524	0.48865
MYBPHL	2.04723	-0.0945832	1.66622	-0.0567651	0.954732	0.982078
SORT1	3491.28	0.842475	0.374199	2.25141	0.0243598	0.077003
PSMA5	2447.79	-0.261078	0.194026	-1.34558	0.178437	0.344309
ATXN7L2	257.55	-0.181855	0.259428	-0.700984	0.483313	0.667415
CYB561D1	497.005	0.297973	0.167498	1.77896	0.0752459	0.184192
AMIGO1	9.14734	-0.328149	0.686644	-0.477903	0.632719	0.783715
GPR61	6.11873	0.233158	0.945742	0.246535	0.805268	0.897439
GNAI3	3595.75	0.0701213	0.161649	0.433788	0.664442	0.80606
GNAT2	12.9074	0.0186802	0.691413	0.0270175	0.978446	0.994239
AMPD2	1338.84	-0.932568	0.167689	-5.56128	2.67797e-08	4.11994e-07
GSTM4	612.979	0.0417636	0.58678	0.0711742	0.943259	0.976315
GSTM2	251.065	-0.0260823	0.241586	-0.107963	0.914025	0.96125
GSTM1	434.079	-0.306999	2.01117	-0.152647	0.878677	0.941156
GSTM5	73.7524	-0.902232	0.65814	-1.37088	0.170412	0.333505
GSTM3	114.351	-1.29252	0.792083	-1.6318	0.102722	0.231679
EPS8L3	1.09663	-3.15767	2.27686	-1.38685	0.165487
LINC01768	1.87861	-5.40945	1.96093	-2.75862	0.00580462	0.0237367
CSF1	3230.55	-2.65998	0.555844	-4.78547	1.70584e-06	1.84155e-05
AHCYL1	4433.85	0.0805947	0.196288	0.410594	0.68137	0.818335
STRIP1	1318.59	-0.0982841	0.0879895	-1.117	0.263995	0.451491
LOC105378895	1.26205	-2.76437	2.30112	-1.20131	0.22963
ALX3	65.7888	-0.951887	0.29982	-3.17486	0.00149907	0.00758988
KCNC4	80.3339	0.411885	0.538974	0.764201	0.444747	0.634902
RBM15-AS1	13.866	-0.233446	0.508625	-0.458974	0.646253	0.793546
LOC124904276	25.4447	-0.445353	0.374606	-1.18886	0.234497	0.415792
RBM15	692.888	0.213593	0.145846	1.46451	0.143055	0.294467
SLC16A4	74.9083	-0.860387	0.336029	-2.56045	0.0104535	0.0386881
LAMTOR5	908.584	0.207537	0.228661	0.90762	0.364079	0.560136
LAMTOR5-AS1	7.17459	-1.68028	0.747994	-2.24639	0.0246793	0.0776745
PROK1	2.20404	-4.52374	1.82404	-2.48007	0.0131356	0.046944
KCNA3	350.782	-3.44749	0.756412	-4.55769	5.17204e-06	5.04467e-05
LOC124904296	1.11344	-5.05143	5.14515	-0.981785	0.326206
CD53	7975.65	2.30755	0.243899	9.4611	3.0472e-21	2.77179e-19
LRIF1	1555.47	-0.0911742	0.352542	-0.25862	0.795929	0.892143
DRAM2	1692.65	0.861732	0.347247	2.48161	0.0130791	0.0468048
CEPT1	1326.99	0.390541	0.235429	1.65885	0.0971466	0.222805
DENND2D	820.605	-0.660294	0.655592	-1.00717	0.313852	0.507179
CHI3L2	62.0255	2.41	1.30465	1.84723	0.0647131	0.164748
PIFO	1.55124	3.3447	1.95261	1.71294	0.0867241	0.20499
OVGP1	28.8757	0.815907	0.511542	1.595	0.110713	0.244515
LOC124904309	5.41029	1.26589	0.851978	1.48583	0.137324	0.285811
WDR77	1103.47	0.509444	0.349621	1.45713	0.145079	0.297585
ATP5PB	2833.21	-0.0362275	0.15562	-0.232795	0.815921	0.904136
C1orf162	2422.42	0.232658	0.43928	0.529634	0.596365	0.75823
TMIGD3	26.3402	-1.57889	0.557174	-2.83375	0.00460055	0.0194726
ADORA3	73.4434	-1.14575	0.614957	-1.86314	0.0624426	0.160541
RAP1A	4056	0.470066	0.237827	1.9765	0.0480978	0.131511
LINC01160	36.6657	0.375309	0.398221	0.942465	0.345955	0.541358
LOC107985184	28.9877	0.258219	0.494688	0.521985	0.601681	0.762072
INKA2	235.871	-1.11365	0.363894	-3.06036	0.00221068	0.0105751
INKA2-AS1	2.66048	-5.94088	1.88872	-3.14545	0.00165831	0.00829301
LOC101928718	1.97716	-1.22244	1.94931	-0.627112	0.530586	0.705891
DDX20	895.091	-0.21247	0.168511	-1.26087	0.207357	0.382202
KCND3	5.97732	-1.69954	0.848185	-2.00374	0.0450984	0.125016
LOC124904312	2.53774	0.520999	1.77127	0.294138	0.768652	0.875141
LINC02884	1.06022	-2.13333	3.21271	-0.66403	0.506671
CTTNBP2NL	1007.31	1.25587	0.512665	2.4497	0.0142977	0.0502194
MIR4256	2.34316	1.50052	1.66461	0.901426	0.367362	0.563431
WNT2B	123.042	1.73623	0.408349	4.25182	2.12038e-05	0.000178675
ST7L	286.007	0.055815	0.236403	0.236101	0.813354	0.902548
CAPZA1	10476.1	0.330259	0.142935	2.31055	0.0208579	0.0680835
LOC124904810	15.7276	-0.212388	0.569875	-0.372692	0.709378	0.836292
MOV10	6769.31	-1.15256	0.186622	-6.1759	6.57858e-10	1.3781e-08
RHOC	1346.03	1.51095	0.409056	3.69376	0.000220964	0.00142676
PPM1J	728.803	4.30838	0.6925	6.22149	4.92453e-10	1.0472e-08
TAFA3	1.03994	3.2333	4.25159	0.760491	0.446961
LINC01356	10.5218	-0.049315	0.994254	-0.0496	0.960441	0.985487
LOC105378911	1.60744	0.630539	2.23242	0.282447	0.777601	0.880442
LRIG2	887.3	0.119671	0.153041	0.781955	0.434241	0.625616
MAGI3	384.129	-0.143347	0.28823	-0.497336	0.618952	0.774717
PHTF1	1197.51	0.19492	0.243859	0.799315	0.424108	0.616567
RSBN1	1039.9	-0.292558	0.216035	-1.35422	0.175667	0.340557
AP4B1-AS1	86.4386	0.676814	0.39397	1.71794	0.0858084	0.203319
PTPN22	2467.11	1.16635	0.271795	4.29128	1.77648e-05	0.000152325
BCL2L15	27.4229	1.31751	0.495457	2.65918	0.00783313	0.030406
AP4B1	540.828	0.432824	0.305956	1.41466	0.157168	0.314981
DCLRE1B	946.592	-0.962132	0.328346	-2.93023	0.00338707	0.0150667
HIPK1-AS1	11.2899	-2.09986	0.919717	-2.28316	0.0224211	0.0720552
HIPK1	6308.52	0.0785668	0.179552	0.437571	0.661697	0.80395
OLFML3	48.1116	4.38113	0.879383	4.98205	6.29137e-07	7.40935e-06
SYT6	2.09446	-2.04239	2.32386	-0.878878	0.379468	0.575001
TRIM33	5166.31	-0.451474	0.151417	-2.98166	0.0028669	0.0131691
LOC124904348	9.0806	-0.189321	0.621676	-0.304533	0.760722	0.869347
BCAS2	971.551	0.0947972	0.145535	0.651371	0.514807	0.693406
LOC105378914	3.53967	-1.81821	1.15912	-1.56861	0.116738	0.254069
DENND2C	37.9758	-5.58924	0.920324	-6.07312	1.25449e-09	2.49886e-08
NRAS	5991.39	0.0307848	0.159225	0.193342	0.846691	0.922715
CSDE1	20263.3	-0.0566731	0.138879	-0.408077	0.683218	0.819854
SIKE1	2372.78	-0.129226	0.099873	-1.2939	0.1957	0.367655
SYCP1	5.67191	-4.1326	1.17301	-3.52306	0.000426591	0.00253286
TSPAN2	381.14	-1.39086	0.59972	-2.31918	0.0203854	0.0668513
LINC01765	3.68994	-0.692091	1.07515	-0.643714	0.519761	0.696675
NGF	0.649895	0	4.53187	0	1
VANGL1	1205.62	-1.57672	0.191242	-8.24464	1.65654e-16	8.94571e-15
LOC101928977	2.08829	2.38385	1.8645	1.27854	0.201057	0.374586
SLC22A15	805.169	-1.53478	0.673408	-2.27912	0.02266	0.0726864
MAB21L3	15.4313	-1.14016	1.4372	-0.793319	0.427592	0.619958
ATP1A1	5223	-0.033736	0.195854	-0.17225	0.863241	0.931373
ATP1A1-AS1	56.8714	-0.34124	0.395722	-0.862322	0.38851	0.583858
LINC01762	1.93691	0.516674	1.44496	0.357571	0.720664	0.843979
LOC112268235	390.374	-0.895133	0.179733	-4.98035	6.34699e-07	7.46138e-06
CD58	1121.55	-1.21483	0.247782	-4.90283	9.44661e-07	1.07054e-05
LOC105378925	91.6868	-1.00346	0.430361	-2.33167	0.0197181	0.0650644
LOC124904385	1.68815	-2.43379	2.1046	-1.15641	0.247512	0.431544
IGSF3	589.204	-5.1084	0.462748	-11.0393	2.46991e-28	4.7686e-26
LOC105378924	4.95565	-1.81979	2.3403	-0.777588	0.436812	0.627619
CD2	172.28	-0.244944	0.904499	-0.270806	0.78654	0.886209
PTGFRN	113.455	0.470507	0.68033	0.691587	0.489197	0.672319
CD101	671.074	1.20836	0.572251	2.11158	0.0347222	0.101734
LOC124904386	7.23755	0.248809	0.725907	0.342756	0.731782	0.850763
CD101-AS1	16.4126	1.05922	0.662677	1.59839	0.109956	0.243291
TTF2	3012.47	0.141341	0.339558	0.41625	0.677227	0.815058
TRIM45	97.4938	-1.07672	0.424896	-2.53407	0.0112745	0.0411537
MAN1A2	2271.8	0.507527	0.132056	3.84328	0.000121399	0.000844497
TENT5C	1026.31	-3.53016	0.651953	-5.41474	6.13766e-08	8.77653e-07
GDAP2	944.456	0.10559	0.152467	0.692539	0.488599	0.672015
WDR3	1112.14	-0.524283	0.361063	-1.45205	0.146487	0.299702
SPAG17	17.2492	-3.02894	0.700851	-4.32181	1.54756e-05	0.000134822
TBX15	2.17433	0	4.16898	0	1	1
WARS2	332.008	-0.582876	0.266695	-2.18555	0.0288482	0.0880069
WARS2-AS1	152.1	-0.462407	0.245085	-1.88672	0.0591976	0.154151
LOC107985192	15.6137	0.250725	0.668727	0.374928	0.707714	0.835439
LINC01780	1.51755	3.09379	2.68855	1.15073	0.249845	0.434251
ZNF697	153.994	-1.05904	0.445885	-2.37515	0.017542	0.0593408
PHGDH	4998.99	-0.798803	0.882379	-0.905283	0.365315	0.561408
REG4	0.857059	0.722677	4.28058	0.168827	0.865933
NBPF7P	7.30489	-0.934756	1.87751	-0.497871	0.618575	0.774328
NOTCH2	9564.89	0.269145	0.22453	1.1987	0.230643	0.411133
SEC22B	2618.86	0.123572	0.130285	0.948469	0.342891	0.53803
LOC124904391	101.117	-1.43954	0.615259	-2.33973	0.0192976	0.0639769
LOC124904631	1.87202	1.20459	1.86859	0.644652	0.519153	0.696465
NBPF8	145.338	0.689028	0.470785	1.46357	0.143311	0.294829
PFN1P2	2.36423	-0.312619	1.96434	-0.159147	0.873553	0.938224
PDE4DIPP2	23.2754	1.18406	0.997619	1.18689	0.235271	0.41661
NBPF26	116.533	0.925001	0.405407	2.28166	0.0225094	0.0723002
LINC00623	210.746	-1.39093	0.48729	-2.85442	0.00431161	0.0184553
RNVU1-4	5.76104	0.269773	1.10302	0.244578	0.806783	0.898232
LOC105369199	4.23422	-1.54291	1.53739	-1.00359	0.315578	0.508972
H3P4	4.8823	0.00682227	1.04887	0.00650443	0.99481	1
FCGR1BP	312.595	2.73944	0.610189	4.48949	7.13923e-06	6.76135e-05
LOC100996318	51.8358	2.43011	0.874381	2.77923	0.00544877	0.0225053
FAM72B	488.259	-0.760331	0.351273	-2.16451	0.0304256	0.0918505
SRGAP2C	905.293	0.412091	0.344974	1.19456	0.23226	0.413266
SRGAP2-AS1	1.91141	2.98753	2.37223	1.25938	0.207895	0.382869
LINC02798	18.4206	1.94158	0.903093	2.14992	0.0315613	0.09451
EMBP1	156.425	0.111994	0.482372	0.232174	0.816403	0.904538
PDE4DIPP3	0.453974	-1.94301	5.22733	-0.371703	0.710114
H2BP2	11.9247	0.249575	1.32068	0.188975	0.850113	0.924546
FCGR1CP	185.949	1.58632	0.587286	2.7011	0.00691108	0.0273744
H3-7	9.99681	1.76208	0.994608	1.77164	0.0764549	0.186388
FAM72C	62.2528	-0.65177	0.612574	-1.06399	0.287335	0.478294
SRGAP2D	128.471	1.30737	0.457961	2.85477	0.00430677	0.0184445
RNVU1-15	10.513	1.93502	1.31455	1.472	0.141022	0.291442
NBPF15	59.5819	0.549363	0.323524	1.69806	0.0894969	0.209823
SRGAP2B	497.103	1.14426	0.215515	5.30943	1.0997e-07	1.51458e-06
FAM72D	186.139	-0.827902	0.33264	-2.48888	0.0128146	0.0459823
LOC101929805	1.26469	-3.14551	2.16775	-1.45105	0.146766
TRNAV-CAC	1.6001	-3.30474	1.52717	-2.16397	0.0304668	0.0919578
LINC01145	160.899	-1.20082	0.309131	-3.88449	0.000102544	0.000727077
LOC100996740	17.6091	-0.463887	0.630833	-0.735357	0.462122	0.650162
RNVU1-14	26.3425	-0.137241	0.621448	-0.22084	0.825217	0.909751
NBPF20	118.048	0.958826	0.246435	3.89079	9.99168e-05	0.000709501
LOC105371288	0.687877	3.44699	5.16885	0.666879	0.50485
NBPF25P	31.3337	1.20985	0.357262	3.38645	0.000708037	0.00393921
GPR89A	312.497	-0.171213	0.3575	-0.478918	0.631997	0.783606
PDZK1	65.0834	0.271944	0.354988	0.766064	0.443638	0.634071
CD160	37.5007	0.151034	0.393479	0.383841	0.701096	0.831159
RNF115	2705.47	0.00561875	0.150274	0.03739	0.970174	0.990379
POLR3C	1951.89	0.289795	0.193312	1.4991	0.133847	0.280756
NUDT17	205.033	1.39343	0.359138	3.87993	0.000104485	0.000738872
PIAS3	1095.39	0.989516	0.151652	6.5249	6.80455e-11	1.6834e-09
ANKRD35	17.678	-0.724076	0.734438	-0.985891	0.324186	0.518001
ITGA10	89.0014	1.4215	0.555692	2.55807	0.0105256	0.0388946
PEX11B	746.899	0.701505	0.205206	3.41854	0.000629587	0.00355059
GNRHR2	13.7968	-0.143658	0.448196	-0.320524	0.748571	0.862153
RBM8A	2099.26	0.160165	0.090588	1.76806	0.0770509	0.187555
LIX1L-AS1	12.7108	0.432957	0.583245	0.742324	0.457891	0.645766
LIX1L	1117.8	0.296771	0.187873	1.57964	0.11419	0.250182
ANKRD34A	24.2314	-0.0656572	0.417071	-0.157425	0.87491	0.93912
POLR3GL	586.807	-0.551444	0.302212	-1.8247	0.068047	0.170889
TXNIP	11723.5	0.590016	0.64457	0.915364	0.360001	0.555776
RNVU1-6	6.21732	-0.274752	1.01287	-0.27126	0.786191	0.886085
LINC01719	5.22362	-1.14233	1.47123	-0.776449	0.437484	0.628282
NBPF10	268.962	1.57358	0.3182	4.94525	7.60451e-07	8.76736e-06
NOTCH2NLA	110.486	0.516307	0.252363	2.04589	0.0407672	0.11565
LOC105371254	4.55116	0.779559	1.53153	0.509008	0.610747	0.768913
NUDT4P2	1.80357	-1.56121	2.3787	-0.656328	0.511613	0.69059
LOC112268274	6.37234	-0.215457	0.819445	-0.26293	0.792604	0.890253
LOC100996756	34.4104	0.471858	0.712051	0.662674	0.50754	0.687379
HYDIN2	5.58634	-1.73546	1.05599	-1.64345	0.10029	0.227805
NBPF12	802.349	0.637574	0.177888	3.58413	0.000338206	0.00207429
LOC728989	5.45957	0.687533	1.5371	0.447294	0.654663	0.798811
PRKAB2	855.016	-0.234357	0.270573	-0.866149	0.386408	0.581679
CHD1L	2642.66	0.0617246	0.273824	0.225417	0.821655	0.907961
PDIA3P1	1259.44	0.343202	0.206668	1.66064	0.0967849	0.222248
FMO5	172.288	0.234656	0.217081	1.08096	0.279715	0.469804
BCL9	607.599	-0.0628071	0.243992	-0.257414	0.796859	0.892614
ACP6	200.747	-0.652653	0.213389	-3.05851	0.00222439	0.0106322
GJA5	7.9274	-6.69691	2.25233	-2.97332	0.00294595	0.013447
LOC105371229	2.29114	-1.67224	1.75746	-0.951506	0.341347	0.536323
GPR89B	215.184	0.534547	0.305647	1.7489	0.0803079	0.193697
PDZK1P1	19.2025	-0.0868548	0.45318	-0.191656	0.848011	0.923536
NBPF11	629.676	0.339028	0.175818	1.92829	0.0538191	0.143216
LOC105371227	27.7567	-8.85721	1.42711	-6.20639	5.42158e-10	1.14374e-08
LINC02805	0.687819	-4.40114	5.15133	-0.85437	0.3929
LINC01731	2.30145	-4.77252	2.67015	-1.78736	0.0738789	0.181813
LINC02806	207.232	-3.99465	0.811695	-4.92137	8.59408e-07	9.81366e-06
LOC105371225	33.056	-4.34206	1.0658	-4.07399	4.62151e-05	0.000357685
LOC124904403	3.17657	-3.45425	1.60766	-2.14862	0.0316647	0.0947249
LOC124904396	16.9701	-0.960947	0.604814	-1.58883	0.112099	0.246869
RNVU1-1	2.52516	-2.94891	2.12604	-1.38705	0.165428	0.326636
PDE4DIPP6	76.6765	-0.770806	0.329408	-2.33997	0.0192852	0.0639445
RNVU1-3	6.44674	-0.366424	0.774482	-0.473122	0.636126	0.786056
LOC124904400	4.73987	-1.34406	0.846685	-1.58744	0.112414	0.247268
LINC01138	363.137	-0.875902	0.283217	-3.09269	0.00198352	0.00964861
LOC105371224	12.2797	-1.8834	0.793628	-2.37316	0.0176368	0.0595604
LOC124904621	29.3901	0.997021	0.598754	1.66516	0.0958807	0.220681
NBPF14	813.525	0.927794	0.225306	4.11794	3.82279e-05	0.000303182
NOTCH2NLB	158.756	0.733317	0.297797	2.46247	0.0137983	0.0488164
LOC105371223	3.2096	-0.367998	1.06889	-0.34428	0.730636	0.849962
NUDT4B	25.0716	-2.59218	0.679413	-3.81532	0.000136007	0.00093069
SEC22B3P	3.1777	-0.389979	1.51335	-0.257693	0.796644	0.892568
PDE4DIP	731.656	0.336269	0.277926	1.20992	0.226308	0.405359
LOC112268272	27.8618	-1.46319	0.856435	-1.70846	0.0875503	0.206522
NBPF9	352.442	1.13201	0.278727	4.06135	4.87892e-05	0.000373858
LOC124904581	1.35266	-1.09277	2.6243	-0.416403	0.677115	0.815025
LOC653513	32.8562	-2.19435	0.797666	-2.75096	0.00594204	0.0241754
LOC124904395	29.7765	-1.97007	0.501042	-3.93194	8.42643e-05	0.000610865
SEC22B2P	43.2869	0.475601	0.689567	0.689709	0.490377	0.673129
LOC105371403	3.31167	0.0452405	1.63099	0.0277381	0.977871	0.99395
NOTCH2NLC	290.189	0.637366	0.24631	2.58766	0.00966304	0.0361937
NBPF19	719.697	1.05338	0.253157	4.16098	3.1689e-05	0.000256721
LOC124904409	35.7161	0.20978	0.553387	0.379084	0.704626	0.833379
LINC00869	116.725	-0.689041	0.427169	-1.61304	0.106736	0.237928
LOC124904627	7.87194	-1.86514	0.963909	-1.93498	0.0529934	0.14157
PDE4DIPP7	2.51199	0.26591	1.61576	0.164572	0.86928	0.93549
H2BC18	32.35	0.126643	0.3975	0.318599	0.750031	0.862668
FCGR1A	932.406	2.67975	0.401173	6.67979	2.39279e-11	6.29042e-10
LOC124904411	78.2397	0.301212	0.556838	0.540932	0.588554	0.752337
H3C13	6.49039	1.08572	0.784649	1.38371	0.166449	0.328165
H2AC18	10.0781	0.199618	0.835649	0.238878	0.8112	0.901316
H4C15	797.122	-0.17218	0.32623	-0.527786	0.597648	0.759013
H2BC21	1110.52	-0.567266	0.486461	-1.16611	0.24357	0.426538
H2AC20	31.8558	-0.0506038	0.474311	-0.106689	0.915036	0.961535
H2AC21	10.2644	-0.352097	0.964412	-0.36509	0.715045	0.839799
LOC124904412	0.703871	0.0270315	3.30832	0.00817074	0.993481
BOLA1	101.713	-0.327694	0.213382	-1.53571	0.124609	0.266424
SV2A	715.682	-1.64458	0.580393	-2.83357	0.00460315	0.0194801
SF3B4	3113.2	0.385664	0.232639	1.65778	0.0973616	0.223187
MTMR11	121.004	-1.63509	0.623117	-2.62404	0.00868923	0.0331588
OTUD7B	261.199	-2.50804	0.489157	-5.12726	2.93994e-07	3.70755e-06
VPS45	1523.81	0.774265	0.171221	4.52203	6.1248e-06	5.88922e-05
PLEKHO1	5582.86	2.08607	0.371418	5.6165	1.94859e-08	3.07089e-07
LINC02988	46.6046	2.45695	0.389906	6.3014	2.94965e-10	6.52167e-09
ANP32E	5045.99	-0.490169	0.182111	-2.69159	0.00711122	0.0280359
CA14	26.0043	1.10337	0.665553	1.65783	0.0973517	0.223186
APH1A	3139.05	0.74024	0.143635	5.15362	2.55501e-07	3.26689e-06
C1orf54	56.948	-2.05296	0.78893	-2.6022	0.00926276	0.034924
LOC124904414	6.55802	0.0847951	0.761891	0.111296	0.911382	0.96003
CIART	24.5357	-1.2859	0.91903	-1.39919	0.161755	0.321454
LOC105371434	1.4406	2.36693	1.99914	1.18397	0.236424	0.417817
MRPS21	932.524	0.00302342	0.156631	0.0193028	0.9846	0.998033
PRPF3	3013.21	0.325336	0.154864	2.10079	0.0356598	0.103909
RPRD2	3500.73	0.231973	0.174329	1.33066	0.1833	0.350751
TARS2	903.771	-0.349901	0.18421	-1.89947	0.0575024	0.150787
ECM1	173.474	-0.117721	0.461018	-0.25535	0.798453	0.893172
ADAMTSL4-AS2	29.4152	0.450545	0.571873	0.787841	0.43079	0.62297
ADAMTSL4	3796.02	-0.63923	0.372098	-1.71791	0.0858135	0.203319
LOC124904417	22.5491	-0.495604	0.550966	-0.899518	0.368377	0.564373
ADAMTSL4-AS1	48.1318	1.26377	0.540414	2.33853	0.0193597	0.0641028
MCL1	23958.5	1.04259	0.208946	4.98974	6.04592e-07	7.13902e-06
LOC107985203	17.0602	0.147159	0.61999	0.237358	0.812379	0.901857
ENSA	4235.19	-0.175827	0.14435	-1.21806	0.2232	0.401426
LOC112268239	41.9878	-0.429517	0.383347	-1.12044	0.262526	0.449738
GOLPH3L	1167.47	-0.162788	0.193058	-0.843205	0.399114	0.594299
HORMAD1	47.2069	2.73504	0.797221	3.43071	0.000601998	0.00341432
CTSS	10310.6	2.00267	0.271915	7.36508	1.77043e-13	6.60749e-12
CTSK	79.6134	0.294367	0.433965	0.67832	0.497569	0.678949
ARNT	2414.54	0.0446991	0.23415	0.1909	0.848604	0.923779
SETDB1	2395.48	0.0053481	0.085324	0.0626799	0.950021	0.979754
CERS2	4867.89	-0.810555	0.138171	-5.8663	4.45633e-09	7.9797e-08
ANXA9	141.692	-1.33487	0.394916	-3.38014	0.000724481	0.00401698
MINDY1	800.747	-1.67336	0.379831	-4.40553	1.05523e-05	9.60225e-05
PRUNE1	991.628	-1.1533	0.211637	-5.44945	5.05272e-08	7.36601e-07
BNIPL	36.7368	-0.758766	0.416964	-1.81974	0.068799	0.172271
C1orf56	46.3421	-1.03912	0.550031	-1.8892	0.0588654	0.153537
CDC42SE1	4650.1	-0.0282821	0.171812	-0.164611	0.86925	0.93549
MLLT11	312.746	-0.616053	0.302072	-2.03942	0.0414078	0.117092
GABPB2	709.188	0.201671	0.19405	1.03927	0.298679	0.491087
SEMA6C	169.501	-0.164805	0.28174	-0.584953	0.558579	0.728469
LYSMD1	165.678	0.251506	0.188765	1.33238	0.182736	0.350063
TNFAIP8L2	536.934	1.32713	0.213914	6.20404	5.50319e-10	1.15994e-08
SCNM1	19.1778	0.676095	0.370651	1.82408	0.0681405	0.170998
TMOD4	97.1372	0.566691	0.272581	2.07898	0.037619	0.108507
VPS72	1350.55	-0.311054	0.167897	-1.85265	0.0639323	0.163281
PIP5K1A	4223.33	1.17225	0.114471	10.2405	1.30521e-24	1.81538e-22
PSMD4	2178.79	-0.350119	0.115149	-3.04056	0.00236135	0.0111774
ZNF687-AS1	5.30569	-1.80948	1.10698	-1.63461	0.102132	0.230805
ZNF687	1840.06	0.250881	0.203787	1.23109	0.218288	0.395615
PI4KB	2949.94	0.208167	0.122036	1.70578	0.0880491	0.207282
RFX5	4384.65	-0.000494923	0.157644	-0.00313951	0.997495	1
RFX5-AS1	26.0813	0.183938	0.409425	0.44926	0.653244	0.797989
SELENBP1	1259.33	-9.35256	1.24223	-7.52884	5.11911e-14	2.05133e-12
PSMB4	2944.33	-0.259113	0.284322	-0.911338	0.362117	0.558071
POGZ	4812.99	0.0908185	0.122921	0.738834	0.460008	0.647985
CGN	27.3731	-1.84535	0.737999	-2.50048	0.0124026	0.0446782
TUFT1	72.8741	-1.37276	0.28481	-4.8199	1.43629e-06	1.57183e-05
LOC124904420	13.1608	0.334339	0.667757	0.500689	0.61659	0.772972
SNX27	2232.14	0.240025	0.175206	1.36996	0.1707	0.33396
CELF3	29.5219	-4.49901	0.79609	-5.65138	1.59162e-08	2.54182e-07
RIIAD1	2.53668	-3.63315	1.63504	-2.22205	0.0262797	0.0817012
MRPL9	987.916	-0.137243	0.207412	-0.66169	0.50817	0.688
OAZ3	3.21222	0.147375	1.35751	0.108563	0.913549	0.961116
TDRKH	570.517	-1.29787	0.249953	-5.19246	2.07536e-07	2.70862e-06
TDRKH-AS1	32.5295	-0.74772	0.478253	-1.56344	0.117949	0.256099
RORC	1.65148	0.117853	2.06373	0.0571068	0.95446	0.982078
C2CD4D	2.18301	1.7931	3.08898	0.580484	0.561588	0.73107
C2CD4D-AS1	7.75643	2.75757	1.3634	2.02258	0.0431169	0.120698
THEM5	1.53465	3.5261	1.87388	1.88171	0.0598754	0.155543
THEM4	445.382	-0.18504	0.266978	-0.693089	0.488254	0.671795
S100A10	1670.64	1.69161	0.810498	2.08712	0.0368768	0.106843
S100A11	8176.34	0.586521	0.288943	2.02989	0.0423682	0.119132
LOC101927949	2.81599	3.69631	1.83919	2.00974	0.0444584	0.123571
TCHH	9.93002	-2.57085	0.828547	-3.10284	0.00191671	0.00937698
RPTN	0.629887	-3.75651	5.16092	-0.727876	0.466689
HRNR	16.529	1.93786	0.834848	2.32122	0.020275	0.0665532
FLG	9.15352	1.62557	0.924192	1.75891	0.0785929	0.190533
FLG-AS1	5.20035	4.00735	1.27891	3.13341	0.00172789	0.00858312
FLG2	1.99899	0.732113	1.98579	0.368676	0.712369	0.8382
LCE5A	0.79163	0	5.26765	0	1
SPRR2F	0.350888	-3.31594	5.1704	-0.64133	0.521308
SPRR2G	0.982974	-3.71733	3.95699	-0.939434	0.347508
PRR9	0.531898	-3.79221	5.16027	-0.734886	0.462409
LORICRIN	3.57009	-0.771486	1.5857	-0.486526	0.626594	0.780252
PGLYRP3	49.1389	-7.20375	1.32359	-5.4426	5.25087e-08	7.60852e-07
PGLYRP4	187.119	-6.77479	0.824512	-8.21673	2.09126e-16	1.11424e-14
S100A9	922.624	0.252445	1.08045	0.233648	0.815259	0.903747
S100A12	9.70787	1.84151	1.90052	0.968955	0.332568	0.527342
S100A8	549.833	0.417489	1.51509	0.275554	0.782891	0.883948
LOC124904423	43.3583	-0.486912	0.425724	-1.14372	0.252738	0.437785
S100A6	733.073	-1.13709	0.278199	-4.08732	4.36384e-05	0.000341496
S100A5	10.1531	1.77868	0.720541	2.46853	0.0135667	0.0481396
S100A4	1083.29	0.113536	0.398279	0.285066	0.775594	0.879028
LOC101928034	42.7759	-0.933803	0.520734	-1.79325	0.0729336	0.180005
S100A3	9.78312	2.19734	0.574818	3.82266	0.000132019	0.000907815
S100A2	6.19369	-1.01883	0.905694	-1.12492	0.260623	0.447581
S100A16	9.50119	-2.48499	1.4619	-1.69984	0.0891615	0.209283
S100A14	9.10285	-1.18539	1.29814	-0.91314	0.361169	0.557183
S100A13	286.862	-0.534531	0.319379	-1.67366	0.0941978	0.217687
S100A1	39.9929	-0.566386	0.302277	-1.87373	0.0609677	0.15773
CHTOP	1603.86	0.266694	0.106308	2.5087	0.0121176	0.0438297
SNAPIN	562.448	0.172035	0.195361	0.880598	0.378535	0.574054
ILF2	6051.04	-0.293832	0.19089	-1.53927	0.123738	0.265006
NPR1	43.4166	-0.376989	1.36074	-0.277046	0.781745	0.883446
INTS3	348.034	-0.737213	0.784269	-0.940001	0.347217	0.542421
SLC27A3	113.973	0.132254	0.742221	0.178187	0.858576	0.929357
GATAD2B	150.332	0.777679	0.240892	3.22833	0.00124515	0.00646016
LOC101928059	31.2287	1.17915	0.449943	2.62068	0.00877557	0.0334295
DENND4B	6521.1	1.34666	0.206485	6.52182	6.94581e-11	1.71481e-09
CRTC2	2985.58	1.5852	0.17049	9.29788	1.43273e-20	1.20264e-18
SLC39A1	2626.57	0.417592	0.194299	2.14923	0.0316166	0.0946281
CREB3L4	199.124	-1.15859	0.464202	-2.49587	0.012565	0.0451884
JTB	1547.44	0.251217	0.133291	1.88472	0.0594677	0.154686
RAB13	1467.99	0.266031	0.383725	0.693287	0.488129	0.67174
RPS27	9703.98	0.458942	0.247778	1.85223	0.0639923	0.163382
NUP210L	19.8775	0.0431437	0.591846	0.0728967	0.941888	0.975741
TPM3	29903.1	0.452324	0.16127	2.80476	0.00503548	0.0210234
C1orf43	4603.15	-0.0390138	0.244711	-0.159428	0.873331	0.938155
UBAP2L	9230.2	0.0880636	0.164017	0.536918	0.591324	0.754386
SNORA58B	9.2869	-1.3398	0.718912	-1.86365	0.062371	0.160389
HAX1	2186.1	-0.429465	0.326275	-1.31626	0.188085	0.357364
AQP10	22.0153	-4.00476	1.91173	-2.09484	0.0361853	0.105094
ATP8B2	2177.86	1.31301	0.167571	7.83558	4.66676e-15	2.08289e-13
IL6R-AS1	12.4999	4.4181	0.746951	5.91485	3.32174e-09	6.08934e-08
IL6R	4973.47	3.04004	0.47329	6.42322	1.33423e-10	3.13851e-09
SHE	25.4199	-3.07568	0.883024	-3.48312	0.000495609	0.00289182
TDRD10	5.71495	-6.82558	1.48542	-4.59506	4.3263e-06	4.30166e-05
UBE2Q1	3122.78	0.442933	0.124538	3.55662	0.000375656	0.00226768
UBE2Q1-AS1	4.69985	-0.547828	1.05713	-0.518221	0.604304	0.763938
CHRNB2	28.7973	0.0804437	0.523171	0.153762	0.877798	0.940882
ADAR	31777	0.34911	0.197973	1.76342	0.0778301	0.189067
LOC124904428	38.5943	-1.06527	0.60083	-1.77299	0.0762299	0.186011
KCNN3	29.6434	1.9526	0.862503	2.26388	0.0235817	0.0750493
LOC124904429	2.95614	-0.0480429	2.61239	-0.0183904	0.985327	0.998475
LOC105371449	6.12719	0.410377	0.824223	0.497895	0.618558	0.774328
PMVK	314.357	-0.183345	0.254897	-0.719293	0.471961	0.657726
PBXIP1	1641.48	0.281482	0.397186	0.708691	0.478516	0.663818
PYGO2	1422.19	0.0732964	0.140277	0.522511	0.601315	0.761874
LOC101928120	9.62277	0.242567	0.624818	0.388221	0.697853	0.829305
SHC1	2768.54	-0.0439239	0.115663	-0.379759	0.704124	0.833235
CKS1B	1382.69	-0.562801	0.222816	-2.52585	0.0115418	0.0419818
MIR4258	14.311	-0.645269	0.70086	-0.920681	0.357217	0.552778
FLAD1	1057.55	-0.0201625	0.105785	-0.190599	0.84884	0.923876
LENEP	4.18607	-0.113217	1.24693	-0.0907963	0.927654	0.968038
ZBTB7B	3566.98	0.450325	0.244324	1.84314	0.0653084	0.165734
DCST2	23.8562	0.313508	0.502554	0.623829	0.53274	0.707687
DCST1	9.36479	-1.00808	0.584935	-1.72341	0.0848146	0.201812
DCST1-AS1	30.9576	-1.48557	0.390117	-3.80802	0.000140084	0.000956129
ADAM15	79.3823	-0.383296	0.458555	-0.835878	0.403224	0.597981
EFNA1	9.65862	-0.592025	0.651513	-0.908693	0.363512	0.55956
SLC50A1	1530.53	0.136474	0.16003	0.852804	0.393768	0.589116
DPM3	287.764	-0.253282	0.326184	-0.776501	0.437453	0.628282
KRTCAP2	1597.72	0.114475	0.130267	0.878772	0.379525	0.575008
TRIM46	197.418	-0.883659	0.298901	-2.95636	0.00311291	0.0140855
MUC1	2088.73	-3.56539	0.277294	-12.8578	7.77678e-38	3.0499e-35
THBS3-AS1	26.6651	-1.20614	0.452428	-2.66593	0.00767759	0.0299236
THBS3	429.46	-1.18225	0.290453	-4.07036	4.69398e-05	0.00036259
MTX1	270.791	-0.450952	0.220954	-2.04093	0.0412582	0.116807
GBAP1	43.6784	-0.521251	0.418021	-1.24695	0.212416	0.388503
GBA1	40.3518	1.84816	1.66658	1.10895	0.26745	0.455479
ENTREP3	6.38117	-2.77962	2.83583	-0.98018
CLK2	2.28036	-4.02067	2.4296	-1.65487	0.0979501	0.224236
PKLR	2.43789	-0.596148	1.19704	-0.498017	0.618472	0.774328
FDPS	2873.57	-0.165715	0.329342	-0.503169	0.614845	0.771556
RUSC1-AS1	974.825	0.0420281	0.495358	0.0848437	0.932386	0.970436
RUSC1	874.344	0.246006	0.293541	0.838063	0.401996	0.596844
ASH1L	4192.23	0.248248	0.173783	1.42849	0.15315	0.30926
POU5F1P4	7.09177	-0.139453	1.00161	-0.139229	0.889269	0.947081
ASH1L-AS1	55.7037	0.0640064	0.269134	0.237824	0.812018	0.901564
MSTO1	294.442	0.234657	0.386476	0.607171	0.543738	0.716724
LOC105371452	8.03099	0.817333	0.658016	1.24212	0.214193	0.390351
YY1AP1	3709.9	0.224808	0.199262	1.1282	0.259235	0.445779
DAP3	2475.48	-0.111908	0.162118	-0.690288	0.490013	0.672854
LOC124904431	53.5436	-0.246767	0.408712	-0.603768	0.545998	0.71842
GON4L	2525.88	0.275615	0.0941206	2.92832	0.00340805	0.0151403
SYT11	579.195	-1.60403	0.437339	-3.66771	0.000244736	0.00155921
RIT1	1540.56	-0.0920276	0.262331	-0.350807	0.725733	0.846582
KHDC4	2250.55	0.283015	0.136436	2.07435	0.0380472	0.109474
SNORA80E	2.80684	-0.98941	1.04534	-0.946496	0.343895	0.539087
SCARNA4	4.82692	-0.397068	1.09626	-0.362202	0.717201	0.841347
LOC107985207	13.3112	0.0469549	0.742161	0.0632678	0.949553	0.979626
RXFP4	19.0205	0.8747	0.71714	1.21971	0.222576	0.400805
ARHGEF2	6073.95	0.104765	0.174413	0.600674	0.548057	0.719864
ARHGEF2-AS2	42.9482	-0.963346	0.493458	-1.95223	0.0509106	0.137433
SSR2	4165.78	0.869124	0.214261	4.05638	4.98401e-05	0.000380812
UBQLN4	2541.93	-0.449293	0.163731	-2.7441	0.0060677	0.0245738
LAMTOR2	614.153	0.054495	0.135269	0.402864	0.687048	0.822281
RAB25	2.40603	-3.94801	1.55697	-2.53569	0.0112225	0.0409949
MEX3A	219.901	-1.87508	0.665673	-2.81682	0.00485022	0.0203565
LMNA	3990.21	-0.555129	0.572037	-0.970441	0.331826	0.526458
SEMA4A	5453.08	1.75095	0.366987	4.77116	1.83166e-06	1.96673e-05
SLC25A44	1755.14	0.70216	0.140969	4.98095	6.3273e-07	7.44189e-06
PMF1	481.853	0.226967	0.217706	1.04254	0.297162	0.489231
BGLAP	2.493	1.43326	1.09006	1.31485	0.188562	0.358096
PAQR6	238.066	0.904512	0.207286	4.36358	1.2795e-05	0.000113874
SMG5	4402.49	0.317523	0.131397	2.41652	0.0156697	0.0541403
TMEM79	214.441	0.363986	0.190902	1.90666	0.0565642	0.148855
GLMP	1364.26	0.0612984	0.23554	0.260246	0.794674	0.891386
CCT3	4360.23	-0.268657	0.399888	-0.671832	0.501691	0.682674
TSACC	25.051	-0.392432	0.625478	-0.627412	0.530389	0.705891
MIR9-1HG	12.5553	-1.71443	1.03208	-1.66115	0.0966836	0.22208
MEF2D	5.23388	3.7457	1.13899	3.28862	0.0010068	0.00538228
IQGAP3	0.926108	2.24264	4.40809	0.508755	0.610924
BCAN	4.95737	-3.70096	1.31606	-2.81215	0.00492111	0.0206106
NES	102.584	0.366453	1.65176	0.221857	0.824426	0.909259
CRABP2	10.3776	0.852656	0.700599	1.21704	0.22359	0.401935
ISG20L2	1543.82	0.598503	0.267345	2.23869	0.0251762	0.0789682
METTL25B	517.643	-0.640141	0.159863	-4.0043	6.2201e-05	0.000462841
MRPL24	586.289	-0.506981	0.307795	-1.64714	0.0995295	0.226572
HDGF	6104.7	-0.273322	0.153136	-1.78483	0.0742885	0.182521
PRCC	2360.57	0.246551	0.134811	1.82887	0.0674195	0.169723
SH2D2A	180.1	0.29845	0.661914	0.450889	0.65207	0.797239
NTRK1	385.808	-2.5871	1.48422	-1.74308	0.0813204	0.195391
INSRR	2.5888	-2.08266	1.1724	-1.77641	0.075666	0.184974
PEAR1	994.98	-5.46171	0.42673	-12.799	1.66087e-37	6.30684e-35
LRRC71	13.3849	-4.33551	0.860155	-5.04038	4.64603e-07	5.605e-06
ARHGEF11	1806.6	-0.0135932	0.367109	-0.0370276	0.970463	0.990381
ETV3L	9.0018	-0.861835	1.8791	-0.458644	0.64649	0.79368
ETV3	2001.79	0.172056	0.40861	0.421077	0.673699	0.81263
CYCSP52	11.0782	1.57366	1.14263	1.37723	0.16844	0.331027
LOC107985211	830.717	11.1534	1.18496	9.41253	4.84324e-21	4.24413e-19
LOC105371456	1.17572	-4.98582	5.10898	-0.975892	0.329118
LINC02772	38.9465	-7.78987	1.43728	-5.41986	5.96448e-08	8.55958e-07
LOC101928202	1.39494	0.458905	3.18175	0.14423	0.885318	0.944753
FCRL5	27.6413	1.99594	0.912752	2.18673	0.0287625	0.0878445
FCRL4	0.797419	3.54897	5.1665	0.686919	0.492134
LOC105371457	0.485418	-3.84781	5.15929	-0.745803	0.455786
FCRL3	1.6615	0.98882	2.55676	0.386747	0.698944	0.829926
FCRL2	11.8191	-1.76476	2.02006	-0.873617	0.382327	0.577571
FCRL1	54.0666	-1.10176	2.13955	-0.514948	0.606589	0.765613
CD5L	5.75061	0.0180541	1.08265	0.0166758	0.986695	0.999141
LOC105371458	0.810666	0	5.2613	0	1
KIRREL1	29.112	-2.4275	1.16885	-2.07682	0.0378181	0.10895
CD1D	30.634	-0.828402	1.25692	-0.659071	0.50985	0.688987
CD1A	19.3195	1.92994	0.969185	1.9913	0.046448	0.127868
CD1B	32.8728	-1.08301	1.29543	-0.836023	0.403142	0.597931
CD1C	84.6492	1.71973	0.876933	1.96107	0.0498703	0.13519
CD1E	123.138	-2.36556	1.16592	-2.02893	0.0424659	0.119337
OR10Z1	320.835	-7.66222	0.630852	-12.1458	6.03612e-34	1.67909e-31
SPTA1	4665.83	-7.11845	0.439064	-16.2128	4.09466e-59	7.53511e-56
OR6K3	0.86508	-2.43672	3.22682	-0.755147	0.450161
OR6N1	8.0457	1.01339	1.22227	0.829106	0.407044	0.601057
MNDA	7330.68	0.475059	0.297458	1.59707	0.110251	0.243833
PYHIN1	49.1717	-0.44042	0.838385	-0.52532	0.599361	0.760422
PYDC5	1.9728	0.963102	2.38385	0.404012	0.686204	0.821722
IFI16	18588.1	1.70708	0.303033	5.63331	1.76783e-08	2.8045e-07
LOC124904432	23.5459	2.31923	0.697925	3.32303	0.000890459	0.0048283
AIM2	363.6	-0.699834	0.350485	-1.99676	0.0458511	0.126633
CADM3	5.89839	-0.61533	1.11874	-0.55002	0.582306	0.747407
CADM3-AS1	64.1254	-3.63612	0.71197	-5.10712	3.27098e-07	4.06925e-06
ACKR1	147.631	-2.77711	0.691775	-4.01448	5.95781e-05	0.000445512
FCER1A	9.1237	-2.53268	1.28662	-1.96847	0.0490134	0.13335
DUSP23	245.592	-0.36015	0.278759	-1.29198	0.196365	0.368501
LOC105371464	124.459	1.00219	0.77646	1.29072	0.196802	0.368953
FCRL6	71.8161	0.623373	0.703249	0.886418	0.375392	0.570952
SLAMF8	2151.85	0.468396	0.654624	0.715519	0.474289	0.659944
SNHG28	2.68533	-0.68268	1.16151	-0.587753	0.556698	0.726899
VSIG8	3.71746	-4.7118	1.35722	-3.47165	0.000517271	0.00300138
LOC107985216	58.8573	-2.95167	0.70337	-4.19646	2.71114e-05	0.000223112
CFAP45	24.8002	-3.31583	0.560346	-5.91748	3.2692e-09	6.01145e-08
LOC124904434	1.95664	-3.1142	1.73255	-1.79747	0.0722607	0.178732
LOC124904435	1.02168	2.66814	3.1812	0.838721	0.401626
TAGLN2	8701.77	-0.04928	0.127431	-0.386718	0.698965	0.829926
LOC124904437	142.381	0.636012	1.0133	0.627666	0.530223	0.705804
IGSF9	4.77476	-1.75413	1.32938	-1.31951	0.186998	0.35575
SLAMF9	8.87726	-1.94642	1.63618	-1.18961	0.234198	0.415478
LINC01133	82.1242	-6.12167	2.22439	-2.75206	0.00592209	0.0241148
LOC124904436	5.1334	-0.194591	1.0706	-0.181758	0.855773	0.92786
PIGM	825.278	-1.06731	0.172879	-6.17376	6.66862e-10	1.39452e-08
KCNJ10	3.79123	-2.88008	1.40029	-2.05678	0.0397078	0.113195
KCNJ9	2.33678	-0.920647	1.23205	-0.747246	0.454915	0.643123
IGSF8	583.054	1.0949	0.179351	6.10481	1.02921e-09	2.08307e-08
ATP1A4	12.6435	-2.05899	1.14384	-1.80007	0.0718499	0.177936
CASQ1	41.9686	-1.65302	0.460529	-3.58939	0.000331457	0.00204052
LOC729867	10.9704	1.29236	0.696876	1.85451	0.0636662	0.162775
PEA15	9480.44	2.80659	0.327672	8.56525	1.07841e-17	6.63208e-16
DCAF8	3999.75	-0.10535	0.0953231	-1.10519	0.269078	0.457567
DCAF8-DT	83.4688	0.152398	0.27871	0.546798	0.584517	0.748656
PEX19	1440.25	0.0808029	0.177443	0.455373	0.648841	0.795114
LOC107985219	19.5984	0.131102	0.462126	0.283694	0.776645	0.87972
COPA	7592.24	0.284025	0.165414	1.71706	0.0859684	0.203565
SUMO1P3	34.7883	-0.143304	0.428383	-0.334522	0.737986	0.85537
NCSTN	4748.36	0.524582	0.131292	3.99554	6.45481e-05	0.000478372
NHLH1	40.5945	0.698971	0.523152	1.33607	0.181525	0.348329
LOC105371466	4.29857	-1.64772	1.2577	-1.3101	0.190161	0.360221
VANGL2	361.042	-1.92368	0.392931	-4.89573	9.79414e-07	1.1073e-05
SLAMF6	194.699	0.262255	0.428351	0.612243	0.540377	0.714183
LOC105371468	7.7184	-3.10081	1.01059	-3.0683	0.00215281	0.0103438
CD84	5233.05	-2.16844	0.213409	-10.1609	2.96262e-24	3.95948e-22
SLAMF1	280.946	0.293999	0.374426	0.7852	0.432336	0.624263
LOC107985220	40.9018	1.71935	0.410265	4.19084	2.7793e-05	0.000228015
CD48	4138.29	0.644753	0.408176	1.5796	0.114199	0.250182
LOC124904439	792.235	0.892003	0.368494	2.42067	0.0154918	0.0536338
SLAMF7	11370.2	2.0294	0.492254	4.12268	3.74491e-05	0.000298073
LOC105371470	17.6736	4.11833	0.943007	4.36723	1.2583e-05	0.000112238
LY9	687.882	3.84561	0.506663	7.59006	3.19749e-14	1.30091e-12
CD244	630.537	-1.17663	0.658917	-1.7857	0.0741472	0.182286
ITLN1	7.22483	-6.69728	1.70554	-3.92678	8.60904e-05	0.000622782
LOC101928372	0.598025	-0.934665	5.26765	-0.177435	0.859167
ITLN2	2.64875	-0.888851	2.76912	-0.320987	0.748221	0.861971
F11R	2671.48	-0.014036	0.31029	-0.045235	0.96392	0.987067
TSTD1	121.025	0.136297	0.359942	0.378664	0.704937	0.833575
USF1	2628.76	0.728274	0.15517	4.69338	2.68727e-06	2.79269e-05
ARHGAP30	7831.58	1.54934	0.227997	6.79544	1.07979e-11	3.00149e-10
NECTIN4	9.33226	1.42601	0.977121	1.4594	0.144455	0.29661
KLHDC9	4.26913	-1.69002	0.862547	-1.95933	0.0500737	0.135616
PFDN2	793.683	0.0853465	0.199985	0.426764	0.669551	0.809996
NIT1	634.344	0.27912	0.157014	1.77767	0.0754577	0.184597
DEDD	1612.55	0.325404	0.13839	2.35135	0.0187054	0.062333
LOC112543491	21.7439	-0.292233	0.509218	-0.573885	0.566046	0.734116
LOC124900457	2.44945	1.42751	1.03458	1.3798	0.167649	0.329988
UFC1	1480.08	0.454704	0.191661	2.37244	0.0176712	0.0596429
USP21	875.077	-0.123301	0.112723	-1.09385	0.274023	0.463413
PPOX	887.698	-2.22975	0.249763	-8.92744	4.35998e-19	3.14981e-17
B4GALT3	1157.5	0.632373	0.136792	4.62288	3.78441e-06	3.80717e-05
ADAMTS4	177.25	4.71407	0.819931	5.74935	8.95881e-09	1.50825e-07
NDUFS2	2088.05	0.357591	0.0983885	3.63448	0.000278541	0.00174531
FCER1G	8816.65	1.8865	0.25132	7.50636	6.07963e-14	2.40402e-12
APOA2	11.8299	1.39427	0.64226	2.17088	0.0299404	0.0906779
TOMM40L	562.839	0.527201	0.240367	2.19332	0.0282843	0.086705
NR1I3	11.3978	0.316712	0.624059	0.507502	0.611802	0.769379
PCP4L1	16.006	-0.022856	0.664732	-0.0343838	0.972571	0.991258
LOC105371472	77.5963	0.573781	0.416495	1.37764	0.168314	0.330915
LOC107985221	43.5699	0.489337	0.450117	1.08713	0.276978	0.466893
LOC124904442	13.6966	0.607646	0.922742	0.658522	0.510203	0.689269
MPZ	188.211	-0.0954842	0.347924	-0.27444	0.783747	0.884342
SDHC	1053.18	0.0885472	0.173252	0.511089	0.609289	0.767846
CFAP126	97.3939	-0.171344	0.299659	-0.571795	0.567461	0.735387
LOC124904443	11.4363	0.324847	0.610292	0.532281	0.594531	0.757178
TRV-CAC1-1	2.68351	-0.884227	1.1544	-0.765961	0.443699	0.634087
TRE-TTC4-2	4.70719	1.79554	0.749509	2.39562	0.0165923	0.0567622
LOC105371473	3.14115	-3.80637	1.70958	-2.22649	0.0259812	0.080973
FCGR2A	2216.51	-2.17151	0.742749	-2.92361	0.00345999	0.0153341
HSPA6	81.5838	-4.3335	0.929103	-4.66417	3.09861e-06	3.18419e-05
FCGR3A	140.708	3.08759	1.48847	2.07434	0.0380478	0.109474
FCGR2C	276.124	-0.419041	0.624704	-0.670782	0.502359	0.68313
HSPA7	228.82	-0.0696391	0.798116	-0.0872544	0.930469	0.969327
FCGR3B	19.8553	-0.295977	1.56202	-0.189483	0.849714	0.924239
FCGR2B	275.726	-0.859133	0.74855	-1.14773	0.25108	0.43571
RPL31P11	2.29036	-0.351334	1.53002	-0.229627	0.818382	0.905934
FCRLA	245.658	5.99452	0.594789	10.0784	6.88428e-24	8.85445e-22
FCRLB	14.0978	-2.95547	0.971406	-3.04246	0.0023465	0.0111162
DUSP12	452.722	-0.411044	0.191819	-2.14288	0.0321229	0.0958199
ATF6-DT	11.3278	-0.967875	0.733714	-1.31914	0.187121	0.355927
ATF6	3129.93	-0.338187	0.185073	-1.82731	0.0676529	0.170159
LOC124904444	22.5208	-0.327428	0.529598	-0.618256	0.536406	0.710775
OLFML2B	7.37682	-0.391492	1.06363	-0.36807	0.712821	0.838512
NOS1AP	7.95626	-4.8971	1.76874	-2.76869	0.00562817	0.0231107
C1orf226	17.9325	-3.70405	1.21847	-3.03991	0.00236651	0.0111996
UHMK1	6579.31	0.0884345	0.186887	0.473197	0.636072	0.786056
UAP1	804.33	0.365085	0.310948	1.1741	0.240354	0.422603
DDR2	28.4725	0.994191	0.546166	1.82031	0.0687119	0.172125
HSD17B7	827.245	0.662063	0.339446	1.95042	0.0511259	0.137861
RGS5	37.3147	0.237875	0.420654	0.565488	0.571742	0.73873
LOC127814295	175.201	-0.450406	0.224404	-2.00712	0.0447373	0.124217
NUF2	920.535	-0.669112	0.352801	-1.89657	0.0578842	0.151688
PBX1	463.483	-5.75377	0.921361	-6.24486	4.24177e-10	9.15021e-09
MGST3	497.245	-1.07725	0.279969	-3.84774	0.000119215	0.000830995
ALDH9A1	1110.94	0.239719	0.150241	1.59556	0.110587	0.244281
TMCO1	2430.15	0.29736	0.169279	1.75662	0.0789819	0.191282
TMCO1-AS1	10.604	-0.078371	0.689843	-0.113607	0.909549	0.958806
UCK2	1114.79	0.407107	0.258828	1.57289	0.115745	0.252436
FAM78B	2.56045	1.47082	2.17207	0.677152	0.49831	0.679611
FAM78B-AS1	1.92648	0.0094662	1.64155	0.00576662	0.995399	1
LINC01675	12.3596	-1.68791	0.76344	-2.21092	0.0270414	0.0836235
POGK	2643.1	-0.161824	0.173096	-0.934875	0.349853	0.545281
TADA1	527.524	-0.157144	0.140606	-1.11762	0.26373	0.451303
ILDR2	25.6003	3.00215	0.669199	4.48618	7.25114e-06	6.8619e-05
MAEL	1.59352	3.42707	1.94304	1.76377	0.0777708	0.189
GPA33	20.3375	0.163829	0.946516	0.173086	0.862584	0.931352
STYXL2	49.2953	3.63914	0.866989	4.19744	2.69947e-05	0.000222457
POU2F1	2204.36	-0.667187	0.126424	-5.27737	1.31052e-07	1.77729e-06
LOC124900412	127.553	-0.665674	0.404324	-1.64639	0.0996838	0.226793
CD247	8.30706	-1.3449	0.955911	-1.40693	0.159448	0.318032
LOC101928512	5.40844	-0.876519	0.944063	-0.928454	0.353172	0.548767
LOC107985224	8.57431	-1.83852	0.926148	-1.98513	0.0471302	0.129349
CREG1	7475.53	-2.38933	0.471202	-5.07071	3.96338e-07	4.84745e-06
RCSD1	3831.22	0.806342	0.300977	2.67908	0.00738249	0.0289432
MPZL1	1512.5	0.977328	0.246757	3.96069	7.4734e-05	0.000547584
ADCY10	25.348	-1.82711	0.548682	-3.33	0.000868453	0.0047176
DCAF6	2553.15	-0.321785	0.279611	-1.15083	0.249803	0.434241
MPC2	1896.49	-2.04899	0.29367	-6.97719	3.01135e-12	9.35591e-11
GPR161	88.1682	-2.71175	0.328704	-8.24981	1.58641e-16	8.64504e-15
TIPRL	2203.19	-0.516785	0.179289	-2.88242	0.00394639	0.0171467
SFT2D2	4202.88	1.95834	0.339374	5.77043	7.90675e-09	1.34917e-07
TBX19	297.979	2.14714	0.331835	6.47049	9.76825e-11	2.34389e-09
XCL1	2.0615	0.755941	2.00648	0.376749	0.70636	0.834399
ATP1B1	516.928	-1.25844	0.434428	-2.89677	0.00377029	0.0165105
NME7	208.895	-1.27623	0.25451	-5.01447	5.31787e-07	6.32618e-06
BLZF1	2082.01	-0.724907	0.182652	-3.96878	7.22429e-05	0.000530468
CCDC181	34.581	-1.21507	0.376302	-3.22898	0.00124234	0.00644834
SLC19A2	319.642	-1.11809	0.30427	-3.67466	0.000238162	0.00152382
F5	19.0743	-2.76226	1.09739	-2.51712	0.0118317	0.0428711
SELP	1643.02	-7.62925	0.706529	-10.7982	3.50997e-27	6.21993e-25
LOC107985745	4.34514	-4.70391	1.54191	-3.0507	0.0022831	0.0108651
SELL	6556.47	3.77115	0.559419	6.74119	1.57092e-11	4.25126e-10
FIRRM	451.149	-0.355253	0.307875	-1.15389	0.248547	0.432782
METTL18	169.664	-0.254705	0.178473	-1.42713	0.153541	0.309763
SCYL3	774.12	1.11785	0.201506	5.54749	2.89801e-08	4.42432e-07
KIFAP3	1297.45	-1.59941	0.227441	-7.03221	2.0329e-12	6.50176e-11
GORAB-AS1	5.48031	-0.801355	0.936833	-0.855387	0.392337	0.587609
GORAB	586.575	0.582143	0.159619	3.64707	0.000265245	0.00167585
FMO1	0.387617	0	5.26765	0	1
FMO4	97.2873	0.00414397	0.290319	0.0142739	0.988611	0.999727
TOP1P1	10.8802	-0.0459311	0.490741	-0.0935954	0.925431	0.966983
PRRC2C	21603.9	0.282583	0.114172	2.47508	0.0133208	0.0474711
VAMP4	735.135	-0.176796	0.242986	-0.727597	0.466861	0.65337
METTL13	1272.76	-0.397973	0.237523	-1.67551	0.0938345	0.217078
DNM3	717.095	-3.56224	0.548171	-6.49841	8.11722e-11	1.96946e-09
DNM3OS	22.2393	-3.44827	1.09903	-3.13755	0.00170364	0.00848378
LOC102724528	2.62608	-1.36713	1.1939	-1.1451	0.252168	0.437177
C1orf105	12.0624	-5.88781	1.14894	-5.12455	2.98253e-07	3.74743e-06
PIGC	572.215	-0.69464	0.232487	-2.98787	0.00280926	0.0129516
SUCO	2475.43	-0.981129	0.196012	-5.00545	5.57317e-07	6.61017e-06
FASLG	8.13598	-3.39986	1.37504	-2.47254	0.0134155	0.0477233
TNFSF18	160.941	6.1879	1.00365	6.16539	7.03118e-10	1.46013e-08
TNFSF4	320.488	1.03357	0.562027	1.83901	0.0659143	0.166864
LOC100506023	26.5156	-0.688551	0.649933	-1.05942	0.289409	0.480414
PRDX6-AS1	22.2606	-0.349788	0.410142	-0.852847	0.393744	0.589116
PRDX6	4212.66	-0.581812	0.132246	-4.39947	1.08514e-05	9.83326e-05
LOC124904456	23.5765	1.04542	0.629806	1.6599	0.0969337	0.222501
SLC9C2	90.7087	3.30603	0.513334	6.44031	1.19227e-10	2.81845e-09
ANKRD45	261.092	-3.16926	0.66179	-4.78892	1.6768e-06	1.81265e-05
LOC105371619	9.67828	-3.64598	1.10715	-3.29312	0.000990834	0.0053076
KLHL20	1028.05	-0.175749	0.221268	-0.794281	0.427032	0.619482
CENPL	372.506	-0.32608	0.238566	-1.36684	0.171677	0.335158
DARS2	1114.27	-0.314567	0.259504	-1.21219	0.225441	0.40423
GAS5-AS1	32.8239	0.44972	0.530715	0.847386	0.39678	0.591966
GAS5	1409.77	-0.302263	0.246275	-1.22734	0.219695	0.397352
SNORD81	13.1676	-0.155078	0.751502	-0.206358	0.836512	0.916546
SNORD47	45.9902	-0.527929	0.596662	-0.884805	0.376262	0.571657
SNORD80	51.9229	-0.597811	0.60527	-0.987677	0.323311	0.517051
SNORD79	19.867	-0.587559	0.592988	-0.990846	0.321761	0.515399
SNORD78	8.91773	-0.959244	0.972399	-0.986472	0.323902	0.517705
SNORD44	24.9639	-0.693013	0.776324	-0.892685	0.372026	0.567941
SNORD77	7.30403	-2.02353	1.10125	-1.83748	0.0661385	0.167255
SNORD76	30.6563	-0.257073	0.636328	-0.403995	0.686217	0.821722
SNORD75	2.18983	-2.13972	1.76645	-1.21131	0.225775	0.404637
SNORD74	6.39675	-1.18396	1.20265	-0.984456	0.324891	0.518842
ZBTB37	1338.71	-0.54298	0.184343	-2.94548	0.00322452	0.0145301
SERPINC1	2.49015	1.90501	1.55715	1.2234	0.221179	0.3991
LOC124904457	1.72152	3.58589	1.69714	2.1129	0.0346094	0.101478
RC3H1	2164.96	0.533018	0.166046	3.21006	0.00132709	0.00682457
RC3H1-DT	11.8783	0.829942	0.918755	0.903333	0.366349	0.562456
RABGAP1L	3784.79	0.164144	0.274766	0.597397	0.550242	0.72168
GPR52	2.46919	0.773655	1.65504	0.467455	0.640175	0.788969
RABGAP1L-AS1	5.40794	0.559688	0.960142	0.582922	0.559946	0.729925
LOC105371622	11.3036	-0.279431	0.756182	-0.369529	0.711734	0.837933
CACYBP	2166.97	-0.514253	0.330608	-1.55548	0.119832	0.259176
MRPS14	606.258	-0.0130577	0.13362	-0.0977226	0.922153	0.96554
KIAA0040	4291.53	0.914092	0.259276	3.52556	0.000422595	0.00251434
LOC124904458	2.37777	0.454116	1.47972	0.306893	0.758925	0.868096
LINC02803	18.9426	1.03535	0.5428	1.90742	0.0564666	0.148723
COP1	1331.06	0.08635	0.151626	0.569493	0.569021	0.736459
PAPPA2	2.08933	-1.4627	1.8021	-0.811666	0.416983	0.61012
CRYZL2P-SEC16B	1.29925	-0.0900865	1.96568	-0.0458298	0.963446	0.986826
SEC16B	2.46985	1.45205	1.63187	0.88981	0.373568	0.569061
CRYZL2P	184.549	-1.98549	0.534526	-3.71449	0.000203617	0.00132837
RASAL2-AS1	8.17367	-3.2998	1.20057	-2.74852	0.00598651	0.0243067
RASAL2	509.512	-0.306398	0.489575	-0.625843	0.531418	0.706676
LOC105371630	9.53704	-0.117732	0.814999	-0.144457	0.88514	0.94466
LOC105371629	0.9022	-1.81503	3.78856	-0.47908	0.631882
CLEC20A	8.54543	1.44032	0.768301	1.87469	0.060836	0.157485
LOC124904460	2.20941	-1.36566	1.21822	-1.12103	0.262274	0.449423
C1orf220	45.9207	-1.34229	0.399935	-3.35628	0.000789997	0.00434262
LOC105371632	4.62309	0.494006	1.54863	0.318995	0.74973	0.862668
LOC124904461	2.39125	-1.48519	1.40204	-1.05931	0.28946	0.480452
RALGPS2	710.342	0.766873	0.261431	2.93337	0.00335304	0.014953
ANGPTL1	4.41119	0.645352	1.03597	0.622943	0.533322	0.708224
FAM20B	2116.52	-0.46921	0.122313	-3.83613	0.000124987	0.000865915
TOR3A	2534.24	1.93831	0.258639	7.49425	6.66763e-14	2.61491e-12
ABL2	2036.88	0.302391	0.209408	1.44403	0.148731	0.303153
SOAT1	2538.42	0.529569	0.198534	2.66739	0.00764431	0.0298209
AXDND1	2.71737	2.31456	1.49338	1.54988	0.12117	0.261196
LINC02818	4.68879	0.604742	0.862224	0.701374	0.483069	0.667348
TOR1AIP2	2269.89	-0.0355051	0.200012	-0.177515	0.859104	0.929844
TOR1AIP1	4058.97	0.898211	0.141358	6.35416	2.09563e-10	4.77009e-09
CEP350	6701.84	0.445464	0.24092	1.84901	0.0644567	0.164252
LOC105371636	2.84649	0	3.1509	0	1	1
QSOX1	2768.45	0.314851	0.325599	0.966988	0.33355	0.528324
ACBD6	904.415	-0.454061	0.15823	-2.86963	0.00410946	0.017736
LOC105371637	9.51458	-0.150771	0.713229	-0.211392	0.832581	0.914375
XPR1	1538.89	-0.707216	0.194549	-3.63516	0.000277812	0.00174301
LOC124904464	8.18343	0.299355	1.02275	0.292695	0.769755	0.87598
KIAA1614	73.046	0.360301	0.494569	0.728514	0.466299	0.652966
LOC107985231	3.18482	-1.15414	1.21438	-0.950393	0.341913	0.536964
KIAA1614-AS1	1.65572	0.895542	1.66074	0.539242	0.58972	0.753223
STX6	1148.45	0.367647	0.349869	1.05081	0.293344	0.485081
MR1	2429.79	0.241488	0.303185	0.796505	0.425738	0.618243
LOC124904465	5.61297	-2.4063	1.2673	-1.89875	0.0575968	0.151018
IER5	1448.97	-0.517373	0.26241	-1.97162	0.0486528	0.132721
ZNF648	2.78745	-4.96599	2.27189	-2.18584	0.0288274	0.0879978
GLUL	15183.9	-1.50295	0.18241	-8.2394	1.73073e-16	9.30433e-15
RNASEL	633.997	-0.0612673	0.272217	-0.225068	0.821926	0.908126
RGS16	283.887	-1.89197	1.00428	-1.88391	0.059577	0.15492
LINC01686	14.3027	-6.49096	1.48306	-4.37675	1.20463e-05	0.000107934
NPL	325.896	-3.66659	0.60315	-6.07907	1.2088e-09	2.41589e-08
DHX9-AS1	33.4128	-1.52728	0.469693	-3.25166	0.00114732	0.00602577
DHX9	9114.67	0.13106	0.214136	0.612041	0.540511	0.714281
SHCBP1L	2.34469	-2.63751	1.94978	-1.35272	0.176146	0.341099
LAMC1	578.417	0.146583	0.399501	0.366916	0.713682	0.839071
LAMC1-AS1	2.51711	-0.266657	1.16473	-0.228944	0.818913	0.906354
SMG7-AS1	39.6136	1.40893	0.527228	2.67233	0.00753271	0.0294303
SMG7	6872.85	0.721756	0.10785	6.69222	2.19811e-11	5.81055e-10
NCF2	6457.62	3.02478	0.467269	6.47331	9.58777e-11	2.30289e-09
ARPC5	6995.46	0.968345	0.218263	4.4366	9.13919e-06	8.42953e-05
RGL1	3611.26	4.69985	0.352389	13.3371	1.40801e-40	6.73676e-38
COLGALT2	165.103	-1.25221	0.651824	-1.92109	0.0547204	0.145259
TSEN15	1883.35	-0.370785	0.390337	-0.949911	0.342157	0.537243
LOC102724830	44.7128	0.768258	0.514119	1.49432	0.135092	0.282551
LOC124904466	2.43189	2.68048	2.7229	0.984422	0.324908	0.518842
C1orf21-DT	4.99567	-1.56108	1.32359	-1.17943	0.238229	0.420105
C1orf21	354.786	-0.107309	0.367882	-0.291693	0.770521	0.876331
LOC107985236	6.57048	-1.55656	1.11083	-1.40125	0.161138	0.320478
EDEM3	3213.59	0.0878199	0.131352	0.668587	0.503759	0.684274
NIBAN1	10450.8	0.478581	0.372387	1.28517	0.198732	0.37166
LOC107985238	8.27602	-0.549474	0.961921	-0.571226	0.567846	0.735476
LOC124904469	155.378	0.300119	0.626187	0.47928	0.631739	0.783507
RNF2	1513.54	-0.0289565	0.198958	-0.145541	0.884284	0.944281
TRMT1L	1688.22	-0.546201	0.160946	-3.3937	0.000689564	0.00385341
SWT1	538.264	-0.672471	0.182293	-3.68895	0.00022518	0.00144889
LOC105371651	135.215	-0.426276	0.548969	-0.776503	0.437452	0.628282
IVNS1ABP	3780.21	-1.13105	0.323727	-3.49383	0.000476142	0.00279048
CBSLR	48.5258	-1.90909	0.360846	-5.2906	1.21914e-07	1.6628e-06
HMCN1	10.7807	-1.21784	1.18873	-1.02448	0.305607	0.498434
PRG4	9.0362	0.733934	0.740492	0.991143	0.321616	0.515236
TPR	9060.02	0.0733711	0.107397	0.683179	0.494494	0.676335
ODR4	1039.23	0.261808	0.15896	1.64701	0.0995561	0.226611
PDC-AS1	6.20096	0.909661	1.37562	0.661275	0.508436	0.688204
PDC	8.77839	1.07129	0.988762	1.08347	0.278602	0.468607
PTGS2	1170.95	0.238513	0.606113	0.393512	0.693941	0.827122
PACERR	7.24531	-2.04558	0.880634	-2.32285	0.0201872	0.0662829
PLA2G4A	931.577	0.608374	0.33231	1.83075	0.0671386	0.169229
LINC01036	4.24846	-0.310806	1.07764	-0.288413	0.77303	0.877642
LINC01037	9.70648	-0.510993	0.612571	-0.834178	0.404181	0.598861
RGS18	2316.25	-1.17007	0.473059	-2.47342	0.0133828	0.0476326
LOC105371664	2.51363	0.358227	1.90372	0.188172	0.850742	0.924783
RGS1	2509.78	0.96301	0.536501	1.79498	0.0726567	0.179507
LOC107985241	24.7588	1.46375	1.15276	1.26978	0.204165	0.378154
RGS13	100.64	0.0837172	1.101	0.0760374	0.939389	0.974249
MIR4426	9.32662	-0.38933	0.611783	-0.636386	0.524525	0.700969
RGS2	1096.98	2.60892	0.623516	4.18421	2.8616e-05	0.000234125
RGS2-AS1	2.44121	0.807799	1.1445	0.705807	0.480308	0.665369
UCHL5	2001.89	-0.291611	0.134539	-2.16748	0.030198	0.0913077
RO60	3044.29	-0.648893	0.195591	-3.3176	0.00090796	0.00491095
GLRX2	230.529	-1.19404	0.33616	-3.552	0.000382318	0.00230209
CDC73	2917.15	0.571602	0.221616	2.57924	0.00990173	0.0369777
B3GALT2	27.5705	0.61793	0.595392	1.03785	0.299338	0.491807
LOC124904475	2.52708	-1.47466	1.58129	-0.932565	0.351045	0.546676
LINC01724	76.278	4.82033	1.00222	4.80963	1.51213e-06	1.64431e-05
KCNT2	1.43013	-5.05999	3.97259	-1.27373	0.202761	0.37644
CFH	178.272	-1.20923	0.617317	-1.95885	0.0501304	0.135741
CFHR3	2.55811	1.11058	1.74413	0.636751	0.524287	0.700833
CFHR1	2.84954	-1.41642	1.25975	-1.12437	0.260854	0.44792
ASPM	5024.41	-0.302307	0.302487	-0.999405	0.317598	0.511127
ZBTB41	617.391	0.288716	0.161055	1.79266	0.0730278	0.180163
CRB1	5.57259	-4.68641	1.41926	-3.302	0.000959977	0.00515384
DENND1B	3110.49	-0.491313	0.176097	-2.79001	0.00527062	0.0218828
C1orf53	10.0735	-1.84864	0.706506	-2.6166	0.00888111	0.0337618
NEK7	3094.8	0.1847	0.263001	0.702279	0.482505	0.667031
PTPRC	12522.8	1.27437	0.327119	3.89573	9.79041e-05	0.000696864
MIR181A1HG	8.4046	0.78081	0.733861	1.06398	0.28734	0.478294
LINC01222	1.66268	3.74018	2.45889	1.52109	0.128237	0.272187
NR5A2	48.533	-2.48344	0.912569	-2.72137	0.00650124	0.0260213
LOC124904479	2.44692	-0.0408419	1.46053	-0.0279637	0.977691	0.99395
LINC00862	3.52772	-0.0317168	1.14281	-0.0277533	0.977859	0.99395
ZNF281	1781.12	-0.110262	0.244494	-0.45098	0.652004	0.797239
LOC124900414	17.1389	1.69535	3.51757	0.481966	0.62983	0.782282
LOC124904480	6.17828	-1.14718	1.51124	-0.759103	0.447791	0.637269
KIF14	1575.25	-0.377789	0.331798	-1.13861	0.254865	0.440481
DDX59	924.17	0.486794	0.150813	3.2278	0.00124747	0.00647077
DDX59-AS1	1.92739	-1.14716	1.96947	-0.582472	0.560249	0.730183
CAMSAP2	399.484	2.26737	0.552419	4.10443	4.05304e-05	0.000319161
INAVA	36.2991	-1.71429	0.488268	-3.51096	0.000446495	0.00263676
KIF21B	3892.57	-0.683564	0.696795	-0.981011	0.326587	0.520863
LOC101929305	11.2449	0.798653	1.73474	0.460388	0.645238	0.792933
TMEM9	339.369	-0.246877	0.277631	-0.889225	0.373882	0.569489
IGFN1	1.21891	-0.765599	2.42074	-0.316267	0.7518
TNNT2	12.7181	1.05457	1.63231	0.64606	0.51824	0.695845
LAD1	410.348	-0.758032	1.54156	-0.491729	0.622911	0.777774
LOC101929343	12.8398	-1.66936	1.49461	-1.11692	0.264029	0.451491
PHLDA3	77.8683	2.03509	0.814898	2.49735	0.0125126	0.0450337
CSRP1	2052.48	-0.752743	0.197438	-3.81255	0.000137539	0.000940367
CSRP1-AS1	311.567	-1.33287	0.429125	-3.10601	0.00189631	0.00929236
RPS10P7	50.211	-1.09452	0.478613	-2.28685	0.0222044	0.0714686
NAV1	1320.02	-0.139288	0.43355	-0.321273	0.748003	0.861886
LOC124904482	13.2099	-0.0789489	0.866498	-0.0911127	0.927403	0.967903
IPO9-AS1	4.41206	-0.273181	0.75809	-0.360354	0.718582	0.842386
LOC124904483	60.4035	0.159944	0.665368	0.240384	0.810032	0.900382
IPO9	4309.93	-0.0216106	0.226833	-0.0952708	0.9241	0.966437
MIR6739	8.12551	0.469798	0.67526	0.695728	0.486599	0.670393
SHISA4	26.1345	-0.283135	0.625335	-0.452774	0.650712	0.796563
LMOD1	1.82763	-1.59393	1.52284	-1.04668	0.295246	0.487249
TIMM17A	909.992	-0.180873	0.306767	-0.58961	0.555452	0.725875
RNPEP	1507.84	0.663766	0.213161	3.11391	0.00184624	0.00908987
ELF3-AS1	10.1363	1.70475	0.823122	2.07108	0.0383518	0.110063
ELF3	6.80933	1.38069	0.910596	1.51625	0.129455	0.274261
GPR37L1	13.9449	0.445159	0.518679	0.858256	0.390751	0.586004
ARL8A	1780.1	0.759111	0.151744	5.00257	5.65698e-07	6.70292e-06
PTPN7	4315.09	-0.182412	0.190244	-0.958829	0.337645	0.532605
PTPRVP	62.1087	-3.24695	0.466932	-6.95379	3.55605e-12	1.08233e-10
LGR6	5.89826	0.208169	1.33826	0.155552	0.876386	0.940085
UBE2T	541.597	-1.13541	0.242247	-4.68701	2.77231e-06	2.87481e-05
PPP1R12B	925.138	-0.381353	0.24318	-1.56819	0.116837	0.254237
SYT2	9.91655	-0.102147	0.621703	-0.164302	0.869493	0.935567
KDM5B	1982.81	-1.12944	0.338302	-3.33856	0.000842123	0.00459014
PCAT6	2.27408	1.3149	1.17501	1.11905	0.263118	0.450449
ACTG1P25	7.84629	-0.0960207	0.926651	-0.103621	0.91747	0.962703
RABIF	597.754	0.339343	0.130018	2.60997	0.00905489	0.0342482
KLHL12	1184.64	-0.530816	0.167386	-3.17121	0.00151807	0.00766824
ADIPOR1	3599.68	-0.242057	0.144616	-1.67379	0.0941727	0.21765
CYB5R1	547.447	-0.0548332	0.165256	-0.331808	0.740034	0.856779
MGAT4FP	6.64087	0.143907	1.01929	0.141184	0.887725	0.9463
[truncated: 23,018 more rows]

## Sheet: DEGs_123H_vs_DPos
Gene	DEG_Info.baseMean	DEG_Info.log2FoldChange	DEG_Info.lfcSE	DEG_Info.stat	DEG_Info.pvalue	DEG_Info.padj
LILRA4_1	20.7109	9.22037	2.27324	4.05604	4.99109e-05	0.000650841
IGLL5	105.394	9.21083	1.47075	6.26267	3.7845e-10	2.23176e-08
BLK_1	18.2091	9.09904	2.39741	3.79537	0.000147425	0.00161341
DERL3_1	15.5013	8.80594	1.80547	4.87736	1.07518e-06	2.43029e-05
DPPA3	15.8755	8.70205	1.57689	5.51849	3.41927e-08	1.20793e-06
MMP23B	11.6033	8.44568	1.60173	5.27284	1.34327e-07	3.9816e-06
KIAA0087	15.0308	8.31218	3.29037	2.52621	0.01153	0.0550129
LOC112268106	14.8346	7.98833	1.98824	4.01779	5.87477e-05	0.000746574
LINC03069	17.0549	7.92725	1.49985	5.28538	1.25445e-07	3.748e-06
TCL6	19.3944	7.88448	1.70015	4.63753	3.52599e-06	6.71371e-05
LOC105369958	6.99503	7.65997	1.3898	5.51155	3.55678e-08	1.24865e-06
ANTXRL	11.6246	7.55057	1.44423	5.22811	1.71255e-07	4.92041e-06
LOC105372253	7.12592	7.34302	1.6923	4.33909	1.43076e-05	0.000223704
LOC105379241	5.12327	7.24773	2.02957	3.57107	0.000355532	0.00338049
PCDHGC3	106.815	7.22611	0.732643	9.86307	6.01809e-23	5.00794e-20
BLK	9.68047	7.16382	1.93389	3.70436	0.000211924	0.00217123
LOC124901686	10.417	7.13696	1.5249	4.68028	2.8649e-06	5.64637e-05
LOC124904291	4.77112	7.10575	1.81563	3.91365	9.09119e-05	0.00108246
LOC105378626	7.22184	7.0765	1.56461	4.52286	6.10098e-06	0.000107427
AJAP1	6.91355	7.06482	1.58498	4.45736	8.29767e-06	0.000140703
SLITRK5	51.0269	7.05239	1.50912	4.67319	2.9656e-06	5.8244e-05
ATAT1_2	4.2354	7.04612	4.31839	1.63165	0.102752	0.269827
LINC02397	55.8215	7.0437	1.10807	6.35673	2.06088e-10	1.27208e-08
PTCHD1-AS	4.3382	6.95689	2.54847	2.72983	0.00633675	0.0343457
SFTPA1	14.5102	6.92661	4.03819	1.71528	0.0862947	0.239337
TNFRSF13B	30.8917	6.89319	1.69536	4.06593	4.78419e-05	0.000627502
IGLC3	10.5809	6.87538	1.63424	4.20709	2.5868e-05	0.000370902
LOC124903372	27.7663	6.83439	1.56289	4.3729	1.22605e-05	0.000195507
LOC284191	232.917	6.82908	1.62647	4.19871	2.68444e-05	0.000382703
LINC03092	36.8593	6.81871	1.30039	5.24359	1.5748e-07	4.57732e-06
LSM2_1	3.42828	6.73858	4.4093	1.52827
NCMAP	16.5131	6.60597	1.99188	3.31646	0.000911666	0.00723026
PTCRA	312.673	6.5671	0.749723	8.75936	1.96362e-18	5.96198e-16
IGFBP3	11.0847	6.56138	1.60709	4.08277	4.45027e-05	0.000589904
TNFRSF17	34.5233	6.54675	1.16328	5.62784	1.82478e-08	6.97264e-07
PACSIN1	887.81	6.53334	1.53923	4.24455	2.19036e-05	0.00032377
LOC107986858	5.1832	6.51814	2.02911	3.21231	0.00131672	0.00976375
LOC105372901	4.27716	6.49142	1.64112	3.95548	7.6382e-05	0.000931677
NLRP2_5	3.26729	6.4756	5.13855	1.2602	0.207597	0.424914
LINC00494	11.5937	6.45978	1.46923	4.39671	1.09902e-05	0.000178287
COBL	222.986	6.45445	1.02403	6.30296	2.92007e-10	1.76366e-08
TINAGL1	13.0615	6.41481	1.34859	4.75669	1.96797e-06	4.07899e-05
LINC01416	2.88101	6.4057	3.1174	2.05482	0.039896	0.139104
SHH	3.32782	6.35146	1.97561	3.21493	0.00130477	0.00969428
NOTCH4_2	2.57127	6.3385	2.61192	2.42677	0.0152341	0.0681969
TNFRSF11B	3.1332	6.29303	2.5617	2.45659	0.0140264	0.0639757
LOC105375716	22.0977	6.28654	1.12441	5.59095	2.25833e-08	8.4426e-07
KCNK1	4.87695	6.27008	1.65042	3.79907	0.000145241	0.00159652
LOC105378426	3.41235	6.24223	1.79206	3.48326	0.000495345	0.00441819
LOC105377000	2.50663	6.24101	2.41061	2.58897	0.00962633	0.0476922
LOC124903038	2.76464	6.23216	1.79314	3.47555	0.00050981	0.00452028
LOC105376367	16.3043	6.21842	2.54539	2.44302	0.0145651	0.0658581
SNX29P1_1	2.53785	6.19124	2.7256	2.27152	0.0231157	0.0933435
IL13	30.7775	6.17079	1.62091	3.807	0.000140662	0.00155761
TRBC2_1	19.3446	6.16934	1.29795	4.75316	2.00266e-06	4.14325e-05
SCN3A	441.972	6.1623	0.960754	6.41402	1.41731e-10	9.31117e-09
LOC124903006	4.54239	6.15945	2.47522	2.48844	0.0128305	0.0597214
LOC105379241_1	10.0325	6.15464	2.23779	2.75032	0.00595372	0.0326686
LINC01226	142.359	6.13966	0.8645	7.10198	1.22985e-12	1.27337e-10
BNIP5	11.232	6.12079	1.9182	3.19091	0.00141826	0.0103661
LOC124903917	32.7193	6.10997	0.82717	7.3866	1.50632e-13	1.85956e-11
RAMP2	25.4037	6.10523	1.63674	3.73012	0.000191391	0.00201225
KCNJ4	2.52164	6.09719	3.65585	1.66779	0.0953577	0.256218
NLRP7_9	8.85194	6.09664	1.59663	3.81844	0.000134298	0.00149822
NLRP7_2	47.3883	6.04589	0.789073	7.66202	1.8303e-14	2.72339e-12
IGKJ5	26.7802	6.03362	1.08205	5.57612	2.45946e-08	9.05887e-07
TMEM132B	2.74932	6.02908	1.7061	3.53384	0.000409566	0.0038035
LDC1P	47.1106	6.02333	0.910106	6.61827	3.63416e-11	2.68593e-09
LOC124902918	4.52322	6.02312	2.21338	2.72123	0.00650393	0.0350265
LRRC14B	68.898	6.01766	0.71263	8.44429	3.0589e-17	7.1591e-15
IGLC5	4.22027	5.99504	2.04389	2.93314	0.00335549	0.0207803
LOC124901115	52.3915	5.99402	0.986989	6.07304	1.25515e-09	6.3515e-08
TBC1D27P	65.4518	5.99155	1.3383	4.477	7.57002e-06	0.000129439
NIBAN3	3026.79	5.9721	0.697267	8.56501	1.08064e-17	2.79078e-15
GP5	246.562	5.95787	0.710418	8.38642	5.0116e-17	1.13738e-14
TRAV38-2DV8	2.16903	5.95283	4.44604	1.33891	0.180601
IGHD7-27	1.94344	5.95109	5.14041	1.15771	0.246983
DIPK1C	2.01266	5.93046	3.42174	1.73317	0.0830655
CRLF2_1	20.3475	5.9115	1.59299	3.71094	0.000206492	0.00212624
CLIC3	153.96	5.90833	0.723894	8.16186	3.29901e-16	6.50194e-14
LINC01163	3.70627	5.89866	1.71446	3.44053	0.000580569	0.00501768
PHEX	289.707	5.89809	0.751821	7.84508	4.32674e-15	6.89455e-13
KCTD19	129.736	5.88531	0.867348	6.78541	1.1576e-11	9.30697e-10
LOC105372252	1008.52	5.88056	0.918065	6.40538	1.49992e-10	9.80503e-09
LOC124902408	8.00278	5.86592	1.80098	3.25706	0.00112571	0.00861808
RASD1	570.081	5.86105	0.816933	7.17446	7.25937e-13	8.03465e-11
HID1	27.8874	5.85157	1.61104	3.63216	0.000281058	0.00276601
TRDV1	2.33535	5.85113	3.19983	1.82857	0.0674635	0.202022
LONRF2	243.536	5.79209	0.951127	6.08972	1.13109e-09	5.86996e-08
LOC124904051	18.8439	5.77431	1.70052	3.39562	0.000684743	0.00571501
IGHJ1P	1.68081	5.77011	4.3573	1.32424	0.185423
LINC00304	3.37156	5.7676	1.63001	3.53838	0.000402591	0.00375484
LRRC26	13.8036	5.74024	1.21315	4.7317	2.22652e-06	4.53951e-05
PDZRN3	20.6323	5.7381	2.87989	1.99247	0.0463196	0.155217
VWA2	27.015	5.73069	1.28719	4.45208	8.50406e-06	0.000143661
C12orf42	2.15997	5.71947	2.62283	2.18065	0.0292093
LOC105373512	2.7992	5.71334	1.77776	3.21378	0.00131	0.00972349
WNT10A	396.971	5.6947	1.55221	3.66876	0.000243725	0.00245231
IFNLR1	438.302	5.68341	0.685638	8.28923	1.13981e-16	2.46242e-14
TMEM132D	1.72492	5.68024	5.14167	1.10475	0.26927
SEMA5A	3.30386	5.67259	2.40611	2.35758	0.0183945	0.0785645
CSNK2B_5	2.63844	5.66829	2.79946	2.02478	0.0428896	0.146919
LOC124909386	2.47996	5.65829	1.58178	3.57716	0.000347346	0.0033177
GPRC5C_1	9.51166	5.65651	1.83533	3.08201	0.00205609	0.014067
SH3RF3-AS1	19.9923	5.64453	1.06617	5.29421	1.19533e-07	3.59528e-06
LOC105369904	9.18825	5.61835	1.52605	3.68163	0.000231749	0.00234864
LOC105379527	2.2551	5.61559	3.28559	1.70916	0.0874219
LOC105372379	3.37829	5.60635	2.3836	2.35205	0.0186703	0.0793726
CYP46A1	6.10028	5.60316	1.69148	3.31259	0.000924379	0.00731559
LOC107984703	1.4346	5.59878	5.14209	1.08881	0.276236
IGKJ2	46.6862	5.59707	0.647545	8.64353	5.45015e-18	1.49334e-15
LOC105373074	6.16275	5.58639	1.37891	4.05131	5.09312e-05	0.000660333
IGHG3	3.36806	5.58079	2.79774	1.99475	0.0460705	0.15461
LOC105378210	2.96496	5.53049	1.48529	3.7235	0.000196479	0.002052
LOC105372984	18.3155	5.5244	1.1313	4.88322	1.04367e-06	2.37339e-05
IGHD	18.3181	5.52264	1.74794	3.15951	0.00158033	0.0113379
GRB14	9.34465	5.52117	1.35203	4.0836	4.43428e-05	0.000588479
PLVAP	1763.56	5.51494	0.568832	9.6952	3.16008e-22	2.36669e-19
CLEC2A	7.77849	5.51185	1.58158	3.48504	0.000492071	0.00439596
ZFAT-AS1	3.57582	5.50186	2.16295	2.54368	0.0109691	0.0529439
CLLU1	10.5756	5.49637	2.15684	2.54834	0.0108238	0.0523098
MIR1244-4	3.9258	5.49506	5.14267	1.06852	0.285285	0.519432
FAM177B	92.4114	5.49312	0.888713	6.18099	6.37028e-10	3.54276e-08
HHIP-AS1	51.753	5.49068	0.613816	8.94516	3.71398e-19	1.39076e-16
LOC107985211	830.717	5.47778	1.02825	5.32729	9.96901e-08	3.06407e-06
NLRP7_7	8.10855	5.46957	1.69606	3.22488	0.00126027	0.0094441
CD28	160.673	5.46734	1.10999	4.92557	8.41155e-07	1.96048e-05
FCRL5	27.6413	5.46126	1.13827	4.79785	1.6038e-06	3.44151e-05
LILRA4_2	13.0783	5.46053	1.75875	3.10479	0.00190416	0.013254
LOC105376279	1.62122	5.44912	2.7462	1.98424	0.0472288
PCDHGB8P	2.05363	5.4485	1.69356	3.2172	0.0012945
SNX29P1	25.8645	5.44697	1.05925	5.14229	2.71415e-07	7.21674e-06
MZB1	1793.44	5.44628	0.664433	8.19688	2.46701e-16	5.03898e-14
LOC124903879	34.9286	5.43883	0.991802	5.48378	4.16333e-08	1.43689e-06
MIR193BHG	35.8921	5.43818	0.724662	7.50443	6.16944e-14	8.3003e-12
TRBC2	9.5532	5.43486	1.80261	3.01499	0.00256985	0.0168478
TXNDC8	2.02998	5.42084	1.7569	3.08545	0.00203242
NOTCH4_3	1.36874	5.42028	4.60133	1.17798	0.238805
LOC107985134	1.78803	5.4043	2.48952	2.17082	0.0299445
LOC124900691	8.24706	5.3992	1.60295	3.36828	0.000756384	0.00621369
LOC124909485	1.85377	5.39758	2.6394	2.045	0.040855
LOC107986091	44.4174	5.3902	1.28962	4.17966	2.91939e-05	0.000413314
ENAM	90.7633	5.37379	0.965867	5.5637	2.64114e-08	9.63329e-07
TTC39A-AS1	10.2341	5.36608	1.22144	4.39324	1.11675e-05	0.000180642
PGBD5	31.8971	5.36147	2.74682	1.95188	0.0509521	0.166008
MYMX	48.7478	5.36029	1.0155	5.27845	1.30283e-07	3.86684e-06
IL24	3.06616	5.35724	1.74646	3.06749	0.00215863	0.0145997
MMP11_1	2.39529	5.35447	2.52855	2.11761	0.0342084	0.124348
LINC01478	29.2195	5.3538	0.933547	5.73489	9.75728e-09	3.9787e-07
SHD	56.3116	5.35135	1.07508	4.97765	6.43623e-07	1.54332e-05
LTB_4	1.32226	5.35129	4.57738	1.16907	0.242374
AVP	9.08816	5.33677	1.37427	3.88336	0.000103023	0.00120245
SDK2	106.04	5.32095	1.65219	3.22053	0.00127952	0.00954456
ABCA9-AS1	62.9718	5.31676	1.24292	4.27762	1.88899e-05	0.000283512
CPLX1	1001.3	5.31498	0.92133	5.76881	7.98339e-09	3.34024e-07
LINC00887	10.7084	5.31107	1.52183	3.48992	0.000483173	0.0043389
LOC105378230	231.671	5.30938	0.461477	11.5052	1.24249e-30	4.65271e-27
TIGIT	3.25885	5.23839	1.99914	2.62032	0.00878477	0.0445732
SYNDIG1	1.6927	5.21148	3.4549	1.50843	0.131444
NLRP7_4	1.29083	5.21105	4.80223	1.08513	0.277864
LINC02338	23.9088	5.2045	0.957894	5.43328	5.53289e-08	1.85265e-06
FAM171A1	44.0137	5.19972	1.55634	3.341	0.000834776	0.00674233
MEF2C-AS2	1.77059	5.19457	1.68501	3.08281	0.00205057
PLEKHG4B	6.49062	5.17274	1.62133	3.19043	0.00142062	0.0103766
LOC105379484	2.08281	5.16415	2.35792	2.19013	0.0285146
MME	135.729	5.1377	1.20852	4.25124	2.12589e-05	0.000315277
TTC39A	829.662	5.13258	0.546576	9.39043	5.97549e-21	3.35643e-18
LINC02090	2.82598	5.12852	2.01119	2.55	0.0107724	0.0521287
TCL1A	566.645	5.10426	1.55666	3.27898	0.00104184	0.00806457
IGKJ1	120.147	5.09106	0.564172	9.02395	1.81431e-19	7.27928e-17
LOC105378969	40.7824	5.08392	0.780908	6.51026	7.50201e-11	5.1704e-09
PLA2G2D	8.16548	5.07374	1.55785	3.25688	0.00112646	0.00862031
FAM153CP	2.04756	5.05639	2.11434	2.39148	0.0167808
LRRC36	39.309	5.05613	0.90168	5.60746	2.05318e-08	7.7531e-07
LINC01601	1.09385	5.05259	4.82137	1.04796	0.294658
CSN1S1	4.51829	5.04864	2.16023	2.33709	0.0194346	0.0819858
MYCN	47.4031	5.04637	1.26629	3.98517	6.74315e-05	0.000838813
ANKRD29	3.0793	5.03423	2.07309	2.42836	0.0151671	0.0679512
TCL1B	40.4059	5.02968	0.766041	6.56581	5.17522e-11	3.7388e-09
LOC124901258	10.4243	5.02544	1.15838	4.33833	1.43568e-05	0.000224005
P2RX2	143.876	5.01369	1.08035	4.64079	3.47084e-06	6.63119e-05
LOC654780	1.49642	5.00524	2.62095	1.90971	0.0561706
MRGPRX2	96.95	4.99541	2.92218	1.70948	0.0873626	0.241256
SMOC1	19.3487	4.98759	1.17968	4.22792	2.35864e-05	0.00034256
IGHV1-69D_1	1.97689	4.98527	2.83378	1.75923	0.0785383
LOC124901161	1.75792	4.98228	2.97773	1.67318	0.0942917
CD3E	329.885	4.97498	0.675609	7.36371	1.78874e-13	2.1842e-11
NXNL1	2.34594	4.96145	1.709	2.90313	0.00369458	0.022502
NELFE_2	1.18051	4.95934	5.14643	0.963645	0.335224
BFSP2	9.85053	4.95666	1.0565	4.69159	2.7109e-06	5.3806e-05
LINC02641	8.29019	4.95617	1.36934	3.61939	0.000295298	0.00289096
C2CD4D	2.18301	4.9548	3.24152	1.52854	0.126378
LOC105378823	2.13792	4.95468	1.62573	3.04767	0.00230625
CUX2	183.105	4.94927	0.438858	11.2776	1.69306e-29	4.75495e-26
NTM	5.27911	4.94225	2.05572	2.40415	0.0162102	0.0714568
TRC-GCA2-4	1.01331	4.93995	3.65867	1.3502	0.176951
LINC01238_1	10.5129	4.9373	1.56328	3.15829	0.00158697	0.0113736
GXYLT1P3	2.40633	4.936	2.24273	2.20089	0.0277439	0.106642
RGL2	1.92884	4.92658	2.49599	1.9738	0.0484043
DKK4	1.51087	4.92594	2.58381	1.90647	0.0565898
PPT2_2	5.39702	4.92233	1.6098	3.05773	0.00223022	0.0149981
KCNQ3	40.5143	4.91694	1.22466	4.01494	5.94602e-05	0.000753924
AMBN	14.0124	4.91205	0.998491	4.91947	8.67782e-07	2.01419e-05
ANTXRLP1	1.44985	4.91168	3.7566	1.30748	0.19105
LOC400553	1.0997	4.90977	3.97986	1.23365	0.217332
IGLC4	1.28732	4.90426	2.46005	1.99357	0.0461995
LOC340184	1.05543	4.90228	2.95594	1.65845	0.0972266
MRPS18B_2	10.8601	4.89769	1.39556	3.50947
LOC105372131	2.42281	4.88819	1.98018	2.46855	0.0135661	0.0623828
PCDHGA1	1.93516	4.88811	2.05192	2.38221	0.0172089
CHST15	79.951	4.886	0.998585	4.89292	9.93513e-07	2.27725e-05
LOC112268044	3.15785	4.88096	1.87912	2.59747	0.00939144	0.046828
ECE1-AS1	28.0929	4.8766	0.961824	5.07016	3.97488e-07	1.00799e-05
LOC105374869	138.168	4.87385	0.903241	5.39595	6.81602e-08	2.22268e-06
PTGDS	81.2006	4.86769	1.18541	4.10634	4.01978e-05	0.000540816
LOC107986133	19.4416	4.8651	1.28172	3.79577	0.000147186	0.00161216
LOC124904950	2.35834	4.86091	3.55185	1.36856	0.171137	0.375683
LOC727751	2.46415	4.85578	2.18764	2.21964	0.0264431	0.103021
LOC107987347	18.3261	4.8546	5.02377	0.966326
LOC101927369_1	5.47686	4.85292	3.49571	1.38825	0.165061	0.367765
PRSS2	2.65859	4.85201	2.03282	2.38684	0.0169939	0.0739958
APOBEC2	114.317	4.84976	0.75926	6.38748	1.68643e-10	1.0857e-08
LOC105375724	80.5925	4.84573	0.954188	5.07838	3.80675e-07	9.69728e-06
LOC107984537	11.2768	4.83227	0.959637	5.03552	4.76562e-07	1.18314e-05
LOC107984597	5.79833	4.83089	1.44765	3.33706	0.000846684	0.00680104
LOC105370413	392.832	4.82991	0.820711	5.88503	3.97984e-09	1.77771e-07
TNF_2	23.8614	4.82669	1.66471	2.89941	0.00373863	0.0227026
TRAC	36.4798	4.81815	1.1417	4.22016	2.44127e-05	0.000353191
MSTN	1.76612	4.81595	2.04142	2.35912	0.0183184
PLXNA4	241.937	4.79318	0.990022	4.84149	1.28869e-06	2.84702e-05
LOC105377002	1.14507	4.78887	2.48948	1.92364	0.0543993
LOC105372298	3.85323	4.78499	1.49699	3.19641	0.00139148	0.0102004
SETBP1	350.678	4.77211	0.577209	8.26756	1.36726e-16	2.89807e-14
CD3G	1.12504	4.76786	3.50868	1.35888	0.174185
LOC105374003	1.44445	4.76777	3.69821	1.28921	0.197326
DNASE1L3	193.665	4.7664	1.22466	3.89201	9.94156e-05	0.00116974
IFITM10_1	1.18432	4.75671	4.14269	1.14822	0.250878
LOC124902745	1.33236	4.75624	3.25406	1.46163	0.143842
ARHGAP11A-DT_1	0.846386	4.74868	5.14834	0.922372	0.356334
KRT5	2301.9	4.73323	1.56513	3.02417	0.00249312	0.0164751
LINC02829_7	35.7375	4.73026	4.19303	1.12812	0.259267	0.489932
SOX8	1.99093	4.72194	2.21549	2.13133	0.0330623
IGLC2	52.7477	4.72181	0.879412	5.36928	7.90496e-08	2.51296e-06
IGKC	1122.55	4.70415	0.588717	7.9905	1.34391e-15	2.34773e-13
LOC105374170	0.996864	4.69337	3.09765	1.51514	0.129737
LIF-AS2	7.17224	4.69188	1.67106	2.80772	0.00498934	0.0284591
TDRD1	82.8199	4.6905	0.791733	5.92434	3.13555e-09	1.44364e-07
ARHGAP27P2	4.44472	4.68702	1.42916	3.27956	0.0010397	0.00805516
OR10V1	11.1533	4.68102	2.54975	1.83587	0.0663764	0.199778
LINC00992	0.808914	4.67792	5.06995	0.922677	0.356176
CLVS2	2.05082	4.66824	3.8228	1.22116	0.222026
VASH2	123.378	4.66034	0.583261	7.99013	1.34795e-15	2.34773e-13
IGLJ2	1.71204	4.65871	1.95659	2.38104	0.017264
NWD2	1.72911	4.65747	2.19687	2.12005	0.0340018
CSRNP3	4.02872	4.65434	2.5404	1.83213	0.0669322	0.200859
LGR6	5.89826	4.64903	1.6656	2.7912	0.00525137	0.0295783
LOC124903373	0.804659	4.6438	5.08613	0.913033	0.361225
FAM153B	1.20934	4.64321	2.79401	1.66185	0.0965431
OR2AT4	6.38243	4.64101	1.9336	2.40019	0.0163865	0.0720351
CACNA2D1	41.2144	4.64066	1.58145	2.93443	0.00334163	0.0207231
PLXDC1	79.8492	4.63293	1.30131	3.56021	0.000370564	0.00351005
LSM2_5	5.90459	4.63224	1.5108	3.06608
LOC105370834	2.02661	4.63138	2.30562	2.00873	0.0445656
MIR4537	1.12059	4.62825	2.24711	2.05964	0.0394326
LOC124902765	2.60883	4.62558	1.95863	2.36164	0.0181945	0.0778654
KCNA5	915.001	4.6137	0.578652	7.97318	1.54637e-15	2.6522e-13
FCGBP_1	1.08865	4.61072	5.14974	0.89533	0.370611
ADGRB3-DT	1.58158	4.59889	2.00945	2.28863	0.0221008
SH3RF3	265.475	4.59645	0.963267	4.77173	1.82653e-06	3.82465e-05
LOC101928351	1.16596	4.59338	4.0054	1.14679	0.251466
CMA1	60.2291	4.58865	2.13682	2.14742	0.0317595	0.117499
AQP10	22.0153	4.58613	2.24332	2.04435	0.0409188	0.141712
LOC124902929	1.61426	4.57896	3.05706	1.49783	0.134177
LRRC66	1.88449	4.57849	1.69649	2.69881	0.00695888
RASSF10-DT	1.0856	4.57712	5.10341	0.896874	0.369786
CHRNA1	3.10127	4.55987	2.61354	1.74471	0.0810351	0.229019
MGAT3-AS1	5.79397	4.55302	1.37426	3.31306	0.000922795	0.00730563
LOC124900983	6.29421	4.54729	2.15696	2.10819	0.0350141	0.126438
LOC124904457	1.72152	4.54664	1.69714	2.67899	0.00738435
IGHJ1	1.6954	4.54437	2.19732	2.06814	0.0386265
LINC00540	2.98856	4.53804	1.87731	2.41731	0.0156359	0.0695932
KLRF2	30.2186	4.5199	1.07844	4.19113	2.7757e-05	0.000394462
IGKJ3	38.8823	4.51346	0.953448	4.73383	2.20326e-06	4.49617e-05
LOC105374339	104.337	4.50789	1.02648	4.39159	1.12524e-05	0.000181753
HHAT_1	7.59536	4.50009	1.40227	3.20914	0.00133134	0.00984801
LOC105376058	2.46723	4.49844	1.68716	2.66628	0.00766964	0.0399725
TLR9	1791.25	4.49781	0.554284	8.11462	4.8731e-16	9.20075e-14
LOC101927055	1.18241	4.49718	2.72472	1.65051	0.0988379
IGKJ4	33.9011	4.49527	0.705496	6.37179	1.86831e-10	1.17913e-08
FAM88E	5.39286	4.49117	2.02205	2.2211	0.0263445	0.102797
SLC23A1	300.426	4.48265	0.501658	8.93566	4.04745e-19	1.46674e-16
GPR152	0.716036	4.47824	5.15123	0.869354	0.384654
RGN	2.04132	4.47673	1.7464	2.56341	0.0103649
LOC124902361	32.5042	4.47334	2.86059	1.56378	0.117869	0.295991
FLOT1_4	2.47723	4.4716	1.73869	2.57182	0.0101165	0.0496241
RGS13	100.64	4.45876	1.13863	3.9159	9.00669e-05	0.00107297
APCDD1	301.579	4.45683	0.696416	6.39967	1.55717e-10	1.01117e-08
KRT79	3.5514	4.44867	2.17804	2.04251	0.0411009	0.142179
FAM30A	65.2552	4.44663	0.646655	6.87635	6.1406e-12	5.36836e-10
C5orf64	24.6001	4.43028	1.03378	4.2855	1.82328e-05	0.000274567
TMEM221	64.2784	4.43018	0.631478	7.01557	2.29006e-12	2.23709e-10
GZMH	34.9431	4.42893	1.20693	3.66957	0.000242957	0.00244568
FAM167A_1	8.37867	4.42878	1.27271	3.47981	0.000501762	0.00446302
NXPE2	3.64434	4.42687	1.52568	2.90156	0.00371307	0.022584
TRAV22	57.3078	4.42478	0.960883	4.60491	4.12645e-06	7.7126e-05
LOC283683_1	11.1224	4.40773	1.96935	2.23817	0.02521	0.0994239
MEDAG	1.75836	4.40729	2.1986	2.00459	0.0450067
LENG8_2	5.75007	4.40524	1.62564	2.70984	0.00673151	0.0359676
POPDC3	2.12575	4.38884	1.88527	2.32797	0.0199137
DAPK1-IT1	0.829914	4.377	4.19171	1.0442	0.296391
RHOV	12.0802	4.37647	1.76995	2.47265	0.0134115	0.0618494
IGFL2-AS1	2.32451	4.3752	2.36471	1.85021	0.0642836	0.195364
SRPX	27.8793	4.37119	1.11164	3.93221	8.41673e-05	0.00101507
LCT-AS1	46.7384	4.36005	2.62903	1.65842
PMEPA1	363.847	4.35978	0.745603	5.84732	4.99549e-09	2.19645e-07
TNNT3	5.14322	4.35828	1.70835	2.55117	0.0107361	0.0519953
SSTR3	103.701	4.35563	0.91852	4.74201	2.11603e-06	4.34977e-05
LINC02381	2.47175	4.35555	1.71334	2.54214	0.0110175	0.0531206
CLDN14	2.92842	4.34087	2.03854	2.1294	0.0332213	0.121586
LOC105375382	10.979	4.33991	1.7371	2.49836	0.0124768	0.0584171
EPS8L1_4	0.826665	4.33896	5.15294	0.842036	0.399768
CDH17	17.2586	4.32917	1.13993	3.79776	0.00014601	0.00160183
RPS9_2	1.55883	4.32813	2.87415	1.50588	0.132098
TNNT3_1	5.48757	4.32581	1.66293	2.60131	0.0092868	0.0464447
LINC01374	9.49199	4.3242	1.02191	4.23147	2.3217e-05	0.000338068
LOC105377551	2.07687	4.32225	2.52707	1.71038	0.0871953
CYP4F35P	1.16728	4.3199	5.15318	0.838298	0.401863
LOC124901486	0.799929	4.31985	5.15319	0.838288	0.401869
EPCAM-DT	7.54762	4.3174	1.39275	3.0999	0.00193585	0.0134243
NCCRP1	82.2182	4.31655	1.28209	3.36682	0.000760413	0.00623311
MAGED4	4.80783	4.31302	2.02793	2.12681	0.0334358	0.122192
MYT1L	1.72941	4.31103	2.39696	1.79854	0.0720916
CLDN4	2.34426	4.31049	1.67146	2.57888	0.0099121	0.0488281
EIF4A3	1.1812	4.30587	3.34579	1.28695	0.198111
SYT9	6.56968	4.30384	1.70475	2.52461	0.0115827	0.0551824
LOC100240735	2.0984	4.30238	1.74685	2.46294	0.0137804
OVOS2	206.413	4.29644	1.58055	2.71832	0.00656143	0.0352769
SLA2	2264.11	4.2912	0.535727	8.01005	1.14665e-15	2.02857e-13
EPB41L1	112.166	4.28836	1.04529	4.10255	4.0862e-05	0.000548767
CRYM-AS1_1	12.4981	4.28785	1.12847	3.7997	0.000144869	0.0015932
OVOS2_1	21.2805	4.28522	1.07471	3.98733	6.68197e-05	0.000833133
LOC100653133_1	0.626902	4.28207	5.15369	0.830874	0.406045
LCK	76.9535	4.28206	1.10312	3.88177	0.000103698	0.00120782
DRD4_1	8.77332	4.27823	1.19038	3.59399	0.00032565	0.00314291
LOC105375717	0.625219	4.2756	5.15377	0.829606	0.406762
LOC105375719	0.624656	4.27375	5.1538	0.829243	0.406967
LINC01905	4.08	4.27072	1.84288	2.31741	0.0204815	0.0851866
GZMB	5141.36	4.2688	1.17376	3.63685	0.00027599	0.0027233
WFDC2	1.09573	4.25941	4.3917	0.969878	0.332107
PTPRS	7522.9	4.25867	0.765094	5.56621	2.60342e-08	9.51117e-07
LOC124904177	11.9068	4.2538	1.23719	3.43826	0.000585468	0.00504576
KRT19	60.4864	4.24828	2.32793	1.82492	0.0680138	0.203074
CCR10	85.5996	4.24587	0.574524	7.39024	1.46561e-13	1.8193e-11
LRRC15	0.884574	4.24504	4.31558	0.983654	0.325286
DNAJC18	1.71957	4.24365	2.33863	1.81459	0.0695869
LINC00377	1.25642	4.24318	2.55991	1.65755	0.0974084
LOC124902016	14.171	4.24249	0.912048	4.65161	3.29348e-06	6.3463e-05
PIP5KL1	130.503	4.23875	0.603089	7.02841	2.08905e-12	2.05863e-10
SHANK1	58.4836	4.23732	0.85425	4.96028	7.0392e-07	1.67362e-05
REPIN1-AS1	244.725	4.23708	0.622689	6.80449	1.01408e-11	8.4075e-10
DRD4	21.3148	4.23663	0.949038	4.46414	8.0392e-06	0.000136733
MLPH	111.836	4.2351	1.75642	2.41121	0.0158996	0.0705154
KIRREL3-AS1	0.99104	4.22863	4.3171	0.979505	0.32733
CHST8	8.87162	4.22842	2.60046	1.62603	0.103944	0.271952
FAM30A_1	2.62694	4.22792	1.99754	2.11657	0.0342964	0.124571
ADTRP	107.212	4.22746	0.820364	5.15316	2.56138e-07	6.86745e-06
LOC124907856	4.16102	4.22448	1.61123	2.6219	0.00874412	0.0444184
LOC105378571	75.8386	4.22445	2.56317	1.64813	0.0993251	0.263693
LINC02626	1.01976	4.22311	2.2699	1.86048	0.062818
CR2	33.0951	4.22279	2.09067	2.01982	0.0434018	0.14812
LOC107985241	24.7588	4.22211	1.29075	3.27106	0.00107145	0.0082698
TRBC1	1.99135	4.21679	1.67482	2.51775	0.0118106
LOC124901773	36.5899	4.21579	1.30898	3.22068	0.00127888	0.00954456
EPHA6	1.30822	4.21421	2.33234	1.80686	0.0707839
CLEC4C	1064.46	4.21411	0.75061	5.61426	1.9741e-08	7.46701e-07
KCNA6	22.5095	4.21123	1.22413	3.4402	0.000581295	0.00502062
TRBV2_1	0.613114	4.20987	5.15468	0.816709	0.414095
LOC124905015	1.0936	4.20548	3.35201	1.25462	0.209618
RBMS3	153.543	4.20499	0.71596	5.87322	4.27408e-09	1.8985e-07
CCDC175	3.33435	4.20136	1.72336	2.43789	0.0147733	0.0666652
IGFL2	12.0435	4.20123	2.38601	1.76078	0.0782757	0.223725
LINC02133	1.98971	4.2011	2.28097	1.8418	0.0655042
LOC107986567	4.47772	4.19725	1.53379	2.73653	0.00620918	0.0338037
LOC124906105	3.90712	4.19581	1.59472	2.63107	0.00851171	0.0434639
LOC105371710	3.46818	4.19421	1.54182	2.7203	0.00652225	0.0350915
SEMA3C	496.985	4.19286	0.552196	7.59307	3.1241e-14	4.44255e-12
UPK1B	1.53816	4.18867	2.52931	1.65606	0.0977106
LINC02099	9.75991	4.18773	1.19899	3.49271	0.000478152	0.00430241
LOC107984398	10.1326	4.18736	1.97417	2.12107	0.0339159	0.123504
LIF-AS1	4.9593	4.18644	2.13503	1.96083	0.0498985	0.163667
LOC124901486_2	1.89576	4.18328	3.6674	1.14067	0.254009
LOC105369388	1.97192	4.18283	4.36819	0.957566	0.338282
LOC107985684	1.44896	4.18247	5.12086	0.816751	0.414071
IGHV1-69-2	0.586733	4.18238	5.15507	0.811315	0.417185
LOC124903623	49.758	4.18107	2.69231	1.55297	0.120431	0.299949
SAMD12	11.8154	4.18068	1.08439	3.85532	0.000115578	0.0013222
KC6	1.63194	4.15621	4.15645	0.999942	0.317339
LOC124901992	3.32976	4.1546	1.72781	2.40455	0.0161924	0.0714325
FAM221B	111.231	4.14815	0.802309	5.17026	2.3377e-07	6.35108e-06
IGHV1-69_1	1.31232	4.1461	2.49656	1.66073	0.0967681
GEM	109.193	4.14245	0.720115	5.75248	8.79448e-09	3.61894e-07
RBM20	16.2599	4.14112	2.32847	1.77847	0.075326	0.217535
LOC101927297	31.8041	4.1395	1.16913	3.54066	0.000399124	0.00373335
LOC105370557	1.7246	4.13566	2.24723	1.84034	0.0657184
GOLGA6L5P	6.25704	4.13455	1.86284	2.21948	0.0264539	0.103045
NCR2	92.0252	4.11129	1.29732	3.16906	0.00152932	0.0110343
C4BPB	69.5718	4.11083	0.915521	4.49015	7.11734e-06	0.000122726
SIDT1	595.686	4.10841	0.582214	7.05653	1.70712e-12	1.71998e-10
EPHA4	157.239	4.10217	0.725584	5.65361	1.57112e-08	6.12847e-07
LOC124902070	3.56087	4.09282	1.52232	2.68853	0.00717669	0.0379224
PTPRK	3.22329	4.08799	1.76618	2.3146	0.0206351	0.0856037
LOC105378023	2.54636	4.08758	2.1215	1.92674	0.0540124	0.172895
LOC124907757	0.94769	4.08416	2.89246	1.412	0.15795
RRN3P3_1	11.8688	4.08399	1.07431	3.8015	0.000143824	0.00158482
LOC102723313_1	1.74379	4.08346	3.03773	1.34425	0.178869
LOC102723534_1	6.0956	4.08085	2.51827	1.6205	0.105126	0.274085
LOC101927401	37.8318	4.07545	0.790042	5.15852	2.48909e-07	6.72174e-06
LOC101928651	2.92329	4.06998	1.87813	2.16704	0.0302319	0.113682
FMN1_1	3.13269	4.06628	1.89981	2.14036	0.0323253	0.119083
SARS2_1	100.611	4.06613	0.893586	4.55035	5.35567e-06	9.69631e-05
SAMD7	0.809762	4.06567	3.48572	1.16638	0.243461
CNTNAP1	2032.12	4.06338	0.45585	8.91385	4.92886e-19	1.73034e-16
ZFAT	1969.5	4.05816	0.350457	11.5796	5.22841e-31	2.9368e-27
LCNL1	5.85258	4.04765	2.49981	1.61918	0.105408	0.274458
UBXN10	65.1265	4.04533	2.32676	1.73861	0.0821026	0.231047
LOC124902629	35.1704	4.04133	1.28391	3.14768	0.00164573	0.0117237
LOC124904555	17.4554	4.04103	0.97175	4.15851	3.2033e-05	0.000446198
SMOC2	0.66801	4.03809	5.15725	0.782993	0.433631
ATOH7	0.547967	4.03806	5.15725	0.782988	0.433634
LOC124902499	3.59816	4.03352	2.45466	1.64321	0.10034	0.265603
SULT6B2P	3.30306	4.03347	2.46648	1.63532	0.101982	0.268463
LINC01133	82.1242	4.03334	2.51638	1.60284	0.10897	0.280999
LOC105375008_2	0.855748	4.03086	4.4115	0.913717	0.360865
DACT2	0.977062	4.03054	5.15737	0.78151	0.434502
PHEX-AS1	0.664201	4.03048	5.15737	0.7815	0.434508
LOC285762	5.28687	4.0151	1.58013	2.54099	0.0110539	0.0532389
KANK3	5.36857	4.01314	1.44332	2.78049	0.00542768	0.0303281
LOC101928191	1.71569	4.01195	2.32442	1.726	0.0843475
SLC22A11	1.55541	4.01105	2.72229	1.47341	0.14064
LOC124901605	0.711739	4.01093	4.21271	0.952102	0.341045
LOC124907912	3.03012	4.01064	1.69669	2.3638	0.0180885	0.0775446
LINC02362	9.56547	4.00949	1.17425	3.41452	0.000638943	0.00540911
FRGCA	0.806937	4.00814	4.37899	0.915312	0.360028
MAP1A	9729.47	4.00766	0.481797	8.31814	8.93568e-17	1.9683e-14
LOC105371664	2.51363	4.00692	2.17043	1.84614	0.0648722	0.196686
IGHJ6	1.41302	4.00196	2.02366	1.97759	0.0479752
ZNF157	2.63782	4.00181	1.64999	2.42536	0.0152931	0.0684337
LOC107984674	1.92748	4.00069	1.77381	2.25542	0.0241073
LOC105370832	1.39824	4.00058	2.39489	1.67047	0.0948272
SCG2	8.03524	3.99964	1.03943	3.84794	0.000119117	0.00135304
SLC9C2	90.7087	3.99756	0.526197	7.59707	3.029e-14	4.33475e-12
TTC24_1	131.338	3.99085	0.897675	4.44577	8.75794e-06	0.000146846
AQP8	1.88273	3.98983	2.58601	1.54285	0.122867
TRBJ2-3_1	2.56696	3.98693	1.77592	2.24499	0.0247685	0.0981826
FGFBP2	1.77801	3.98658	3.29278	1.21071	0.226008
LARGE2	2.10305	3.98017	1.66183	2.39505	0.0166182
KRT72	5.32501	3.97785	1.63742	2.42934	0.0151264	0.0678348
PCDHGC4	1.8687	3.97728	2.69138	1.47778	0.139466
LOC124905146	4.86373	3.97574	1.36138	2.92037	0.00349615	0.0214974
LOC124900929	1.85703	3.97526	1.64859	2.41132	0.015895
LOC124904603	1.31572	3.97172	3.0959	1.2829	0.199528
GSG1L	1.00321	3.96423	4.36525	0.908134	0.363807
LINC01257	0.936619	3.96411	4.40061	0.90081	0.36769
MS4A1	1570.2	3.96381	0.876644	4.52157	6.1382e-06	0.000107998
PLP1	1.32315	3.96314	2.19801	1.80306	0.0713795
ZNF852_1	0.686319	3.96075	5.15851	0.76781	0.4426
CNOT3_2	1.07068	3.95675	5.15857	0.767024	0.443067
LOC101927896	0.783934	3.95672	5.15857	0.767018	0.443071
LINC02774	0.671481	3.9567	5.15858	0.767015	0.443073
LINC02800	0.668368	3.95669	5.15858	0.767013	0.443074
RINL	3.18882	3.95287	2.13965	1.84744	0.0646838	0.196235
LOC124902230	24.2487	3.95262	0.716929	5.51327	3.52236e-08	1.2385e-06
PTPN5	12.8587	3.95173	3.60103	1.09739	0.272471	0.505189
DUOX2	11.75	3.9453	1.9836	1.98896	0.0467054	0.156134
LINC02132	107.025	3.94167	0.89428	4.40764	1.04502e-05	0.000171258
NOTCH4_4	0.453403	3.9398	5.15886	0.763696	0.445048
EMCN	0.937215	3.93841	5.15888	0.763423	0.445211
NLRP7_8	0.45384	3.93834	5.15889	0.763408	0.44522
LOC105370475	2.18481	3.93781	1.91215	2.05936	0.0394595
VIPR2	1.44376	3.93329	2.35483	1.6703	0.0948592
RAMP2-AS1	40.2594	3.93208	1.50488	2.61289	0.00897796	0.0453093
LAMP5-AS1	9.57325	3.93134	1.13584	3.46118	0.000537814	0.00471647
LOC102723407	15.1941	3.92426	1.75899	2.23097	0.0256829	0.100892
GJC2	19.7008	3.92151	0.843282	4.65029	3.31466e-06	6.37618e-05
OSTN-AS1	2.13116	3.92148	1.91666	2.046	0.0407566
HRCT1	0.448872	3.91867	5.15922	0.759546	0.447526
LTA_4	21.6787	3.90691	1.77019	2.20705	0.0273103	0.105395
LOC105374352	6.45675	3.90498	1.31895	2.96068	0.00306961	0.0194112
LGSN	6.87501	3.90272	1.32988	2.93464	0.00333935	0.0207147
OCLNP1_1	3.29312	3.90227	3.42138	1.14055	0.254055	0.483616
LOC101929633	3.0089	3.90001	1.7224	2.26429	0.0235562	0.0947647
LINC00865	170.385	3.89761	0.643071	6.06093	1.3534e-09	6.80271e-08
TRAPPC12-AS1_1	2.80789	3.89433	1.49796	2.59976	0.00932883	0.0466034
TMEM256_1	13.5949	3.88542	1.55581	2.49735	0.0125124	0.0585196
LOC124902426	1.43154	3.88494	1.71617	2.26373	0.0235906
KCND3	5.97732	3.88345	1.43755	2.70143	0.00690416	0.036646
ARL5C	48.3392	3.88334	0.800478	4.85128	1.22666e-06	2.72878e-05
JCHAIN	13774.8	3.88081	1.04468	3.71483	0.00020334	0.00210245
EPHA2	300.331	3.87986	1.03989	3.73105	0.000190682	0.00200761
XCR1	510.89	3.87969	1.31932	2.94067	0.00327499	0.0204112
DSCAML1	32.5547	3.87274	0.810557	4.77787	1.77158e-06	3.73044e-05
LOC124906331	10.8035	3.86791	1.50925	2.56279	0.0103834	0.050628
ETS1	1675.43	3.86702	0.406425	9.51474	1.82174e-21	1.17558e-18
ZNF780B_1	1.76802	3.86347	2.60882	1.48093	0.138626
LOC102724948	2.13578	3.86164	3.71377	1.03981	0.298426
LOC105370069	1.18964	3.86153	3.81707	1.01165	0.311706
ACP7	0.961101	3.86105	4.46434	0.864866	0.387113
LOC124907999	0.92411	3.86101	4.55994	0.846722	0.39715
IGHV1-69-2_1	0.629007	3.86066	5.16024	0.748155	0.454366
PDPN	0.53314	3.86065	5.16024	0.748153	0.454368
ASIP	16.0789	3.85953	0.863024	4.4721	7.74544e-06	0.000131937
IL3RA_1	149.782	3.84979	0.963732	3.99467	6.47852e-05	0.000810464
MAOB	61.3119	3.84967	2.58514	1.48916	0.136446	0.326251
LOC124903898	1.86668	3.84807	1.81626	2.11868	0.0341175
PTH2R	6.434	3.84711	1.82509	2.10791	0.0350389	0.126507
TTC9B	1.50049	3.83993	1.95879	1.96036	0.0499537
LINC01375	0.875049	3.83973	5.16062	0.744045	0.456849
ANKRD53	28.4524	3.83872	0.583031	6.58409	4.57689e-11	3.33875e-09
LOC124905391	0.531603	3.83493	5.16071	0.743102	0.45742
SPIB	3640.89	3.8298	0.567172	6.75244	1.45375e-11	1.14205e-09
LOC105374020	36.7921	3.82161	1.0031	3.8098	0.000139082	0.00154392
CNTNAP2	1.62426	3.8179	2.29194	1.66579	0.0957546
LOC105375690	37.2547	3.81263	1.31936	2.88975	0.00385549	0.0232052
LRRN2	3.35217	3.81249	1.53928	2.47681	0.0132563	0.0612594
MC2R	0.466447	3.81063	5.16115	0.73833	0.460314
LINC01224	0.41358	3.81062	5.16115	0.738328	0.460315
EYA4	8.11012	3.80559	1.86275	2.04299	0.0410532	0.14208
LINC01692	2.56357	3.79976	2.67839	1.41867	0.155994	0.355249
APLN	4.96284	3.79733	1.63259	2.32595	0.0200213	0.083753
LOC124909492	1.15021	3.79697	4.01767	0.945068	0.344624
RUBCNL	1858.96	3.79497	0.549948	6.90059	5.17873e-12	4.63569e-10
SMPD3	1519.02	3.7896	0.466758	8.11898	4.7012e-16	8.9514e-14
LOC107987100	0.45916	3.78548	5.16162	0.733389	0.463321
MIR11401	2.37302	3.78388	1.70586	2.21816	0.0265437	0.103245
TNFRSF21	1328.94	3.77151	0.472174	7.98755	1.37643e-15	2.3789e-13
COL26A1	39.0778	3.77014	1.14874	3.28199	0.00103078	0.00800264
PCDH9	131.215	3.76957	0.59413	6.34468	2.22883e-10	1.37198e-08
LOC124907753	4.40156	3.76852	1.86216	2.02373	0.042998	0.147201
LINC01579	1.53395	3.7644	3.52472	1.068	0.28552
ZNF556	13.8202	3.759	0.897804	4.18688	2.82821e-05	0.000401671
SMKR1	8.74174	3.75591	1.74226	2.15577	0.0311017	0.115848
DIS3L-AS1	1.84144	3.7488	1.74377	2.14983	0.0315688
PROC	103.662	3.74511	0.708042	5.28938	1.2273e-07	3.67176e-06
LOXL2	43.855	3.74448	0.539835	6.93634	4.024e-12	3.67526e-10
LINC02795	6.45059	3.74295	1.29128	2.89864	0.00374786	0.0227463
LOC105371388	126.391	3.74258	0.916741	4.08248	4.45568e-05	0.000590273
ABCD2	114.241	3.73546	0.823391	4.53667	5.71494e-06	0.000102313
LINC03002	19.3291	3.73408	2.04986	1.82163	0.0685112	0.204044
CNGB3	0.894974	3.7283	4.31778	0.863477	0.387875
LOC105372879	1.75617	3.72635	2.92525	1.27386	0.202713
PDCD1	8.23501	3.72496	1.23819	3.00838	0.00262641	0.0171242
OBSCN-AS1	14.2715	3.71968	0.755678	4.92231	8.55307e-07	1.98934e-05
LOC100128276	15.9772	3.71922	1.01998	3.64636	0.000265981	0.0026461
LINC01580	0.387976	3.71285	5.16303	0.719121	0.472066
SNORA92	4.83985	3.70742	0.973223	3.80942	0.000139292	0.00154472
LRRC74A	11.2345	3.70723	1.29686	2.85863	0.00425473	0.0250353
LOC100505912	0.926145	3.70142	4.29063	0.862675	0.388316
COL6A4P2	73.9049	3.7006	0.738969	5.00778	5.50602e-07	1.34177e-05
BRD7P3	2.6689	3.69354	2.10162	1.75748	0.0788367	0.224785
SLC35F3	312.655	3.69014	0.572743	6.44292	1.17199e-10	7.81373e-09
LOC107986776	5.15295	3.68792	1.34381	2.74439	0.00606239	0.0331577
LOC101928119	5.58317	3.68672	1.27592	2.88947	0.00385897	0.0232198
LOC105370399	1.62785	3.68478	2.23643	1.64762	0.0994316
OXGR1	6.21815	3.68423	2.35656	1.56339	0.11796	0.29606
MINDY4	2.48653	3.68364	2.01301	1.82992	0.0672625	0.201581
CNGA1	2.09602	3.68316	2.11976	1.73753	0.0822931
BACH2_1	2.52097	3.67435	1.98141	1.85441	0.0636804	0.194108
LOC124904911	1.91283	3.67261	1.729	2.12413	0.0336596
PPP2R3B_2	14.6753	3.67176	1.13986	3.22125	0.00127635	0.00953675
LOC101929048	3.25128	3.67136	2.57439	1.42611	0.153837	0.352515
PRR3_1	2.19451	3.67126	2.27816	1.6115	0.10707
LOC107985771	2.51801	3.67015	3.05526	1.20126	0.229651	0.452751
SLC30A2	1.11417	3.66966	3.32851	1.10249	0.270248
LOC105369657	1.00808	3.66851	4.59991	0.797516	0.425151
IGHVIII-67-4_1	0.375796	3.66811	5.16393	0.710332	0.477498
KCNK9	4.54267	3.66659	1.70281	2.15325	0.0312987	0.116235
ABCF1_5	28.5524	3.6613	1.08731	3.36731	0.000759054	0.00622424
EVPL	128.818	3.65983	1.96132	1.86601	0.0620401	0.190634
C12orf75-AS1	0.890363	3.65734	3.8686	0.94539	0.34446
SALL2	184.075	3.65708	0.69996	5.2247	1.74437e-07	4.99268e-06
SIT1	375.688	3.65624	0.703334	5.19845	2.00959e-07	5.62008e-06
CACNA1H	301.259	3.6557	2.20465	1.65817	0.0972827	0.259929
TOX2	21.5048	3.65162	0.981199	3.72159	0.000197974	0.00206122
LOC124904858	2.36454	3.64525	1.64851	2.21125	0.0270188	0.104555
TTPA	0.651049	3.6414	5.16448	0.705086	0.480757
C5orf64-AS1	0.489374	3.64137	5.16448	0.705079	0.480761
LOC124905213	2.10537	3.64041	3.75171	0.970334	0.33188
LOC124903018	3.65739	3.64028	2.74499	1.32616	0.184788	0.394285
LOC124903399	13.9408	3.6361	1.1432	3.18064	0.00146948	0.0106759
RASEF	8.96834	3.63158	0.876336	4.14405	3.41227e-05	0.000469562
NPTX2	38.7124	3.61533	1.42833	2.53117	0.0113683	0.0544147
EPHB1	406.542	3.61136	1.35454	2.66612	0.00767333	0.0399825
LOC105370547	3.38021	3.60958	1.67236	2.15837	0.0308988	0.115295
ELFN2	8.7379	3.60746	1.04957	3.43709	0.000588	0.00506191
TPSG1	63.6839	3.60625	2.66114	1.35515	0.175369	0.381432
LOC101928046	7.23501	3.60256	2.07136	1.73922	0.0819955	0.230804
WSCD2	33.4649	3.59878	1.74914	2.05746	0.0396422	0.138541
LOC105377763_1	1.56853	3.59814	2.54422	1.41424	0.157291
LZTS1	18.885	3.59627	0.932697	3.85578	0.000115361	0.00132121
TRAF4	2758.82	3.59271	0.400253	8.97609	2.80547e-19	1.08678e-16
MYBPC2	14.0766	3.59266	0.785525	4.57358	4.79461e-06	8.81549e-05
GLT1D1	320.6	3.59082	0.875743	4.10032	4.12584e-05	0.00055277
LYPD6B	3.16523	3.59007	2.9992	1.19701	0.231304	0.454881
LOC100506358	1.98976	3.58989	1.77589	2.02146	0.0432325
LAMP5	454.643	3.58778	0.598129	5.99833	1.99353e-09	9.64751e-08
GFRA1	1.20901	3.57646	3.1885	1.12168	0.262001
SMIM35	101.123	3.57605	0.633676	5.64334	1.66781e-08	6.43855e-07
LOC105374943	9.10925	3.57519	1.01124	3.53546	0.000407059	0.00378708
LOC124906096	2.40265	3.57252	1.72054	2.07639	0.0378576	0.133908
TNP1	0.866472	3.57244	3.93939	0.90685	0.364486
LOC107984577	14.8725	3.57188	1.25556	2.84484	0.00444341	0.0259311
LOC124901266	2.11857	3.57131	2.66793	1.33861	0.180699
LOC107984270	1.86313	3.57012	2.58616	1.38047	0.167441
COL24A1	1925.05	3.56675	0.40551	8.79571	1.42145e-18	4.69663e-16
NIPAL1	7.74475	3.5661	1.39472	2.55686	0.0105621	0.0513213
DAXX_2	105.86	3.56571	0.806319	4.42221	9.76984e-06	0.000161403
LOC124902925	1.36246	3.56222	1.90265	1.87224	0.0611734
ELOVL2	18.1176	3.56082	1.02024	3.49018	0.000482692	0.00433631
TEAD1	13.0609	3.56064	1.82715	1.94874	0.0513268	0.166866
IFITM10	58.4687	3.55686	0.738086	4.81904	1.44254e-06	3.13755e-05
LINC00885	21.8362	3.55521	0.791077	4.49415	6.985e-06	0.000120815
ODAD2	2.69638	3.55493	1.82459	1.94834	0.0513743	0.166996
TPSAB1	4905.32	3.5487	1.94256	1.82681	0.0677281	0.202633
FNDC9	10.3191	3.54692	1.00411	3.53239	0.000411823	0.00381403
CLN8	1.30304	3.54669	1.84121	1.92628	0.0540692
LOC105372135	65.7555	3.54602	0.806478	4.39692	1.09799e-05	0.000178287
VEGFC	34.1665	3.54419	1.56115	2.27024	0.0231929	0.093605
LOC124904491	1.43441	3.54276	1.9977	1.77342	0.0761596
LOC110091768	6.45253	3.53405	0.801838	4.40744	1.04599e-05	0.000171293
LOC105372857	5057.42	3.53377	0.576669	6.12789	8.90513e-10	4.79846e-08
MC4R	0.341585	3.53318	5.16683	0.683821	0.494088
TEX48	1.50039	3.53049	1.98838	1.77556	0.0758057
LOC124903281	2.66571	3.52711	1.95652	1.80275	0.0714282	0.209892
SELL	6556.47	3.52624	0.559356	6.30411	2.89859e-10	1.75541e-08
LOC124909421	3.69131	3.52562	1.84534	1.91055	0.056063	0.177462
THEM5	1.53465	3.52506	1.87388	1.88115	0.0599514
LOC124900515	4.76463	3.51998	1.51365	2.32549	0.0200457	0.0838243
ATAT1_5	1.21712	3.51931	2.08984	1.68401	0.09218
LINC02812	498.986	3.51182	0.725129	4.84303	1.27876e-06	2.83065e-05
COBLL1	1068.12	3.51071	0.329657	10.6496	1.75145e-26	3.02705e-23
MYOZ2	1.51615	3.50882	2.35591	1.48937	0.13639
LOC124902373	23.7294	3.50468	1.17023	2.99487	0.00274563	0.0177369
MIR6763	2.0369	3.50304	1.88067	1.86265	0.0625109
LOC124904584	1.65911	3.50217	1.90327	1.84007	0.0657573
CALML6	7.91027	3.5012	1.13273	3.09093	0.00199533	0.0137432
RAB19	2.30392	3.49976	1.98306	1.76482	0.0775936	0.222369
KIRREL3	55.2068	3.49964	0.594177	5.88989	3.86449e-09	1.73308e-07
DHX16_2	11.6457	3.49648	1.23457	2.83215	0.00462365	0.0267207
ENTHD1	59.0807	3.49248	1.45838	2.39477	0.0166307	0.0728948
RGS7	7.55212	3.49199	2.44713	1.42697	0.153589	0.35209
LOC105374200	1.02239	3.48732	3.30234	1.05601	0.290962
BCAR1	4.89187	3.48687	2.17955	1.59981	0.10964	0.282031
UGT2B28	11.2012	3.48622	2.37064	1.47058	0.141404	0.333819
LOC124909430	14.2845	3.483	1.2984	2.68253	0.00730679	0.0384758
ARPP21	37.4777	3.48289	1.11242	3.13092	0.00174258	0.0123236
LOC105374021	10.56	3.47875	1.50038	2.31858	0.0204176	0.0849838
CEROX1	5.86012	3.47842	1.44056	2.41464	0.0157509	0.0700153
KRT73	10.7302	3.47836	1.253	2.77603	0.0055027	0.0306102
GRIN1	95.7441	3.47749	0.793898	4.38027	1.18531e-05	0.000189953
CCR7	13618.4	3.47387	0.836051	4.15509	3.25155e-05	0.00045152
LY6G5B_2	2.09145	3.47278	1.8902	1.83725	0.0661723
MAP3K19	8.46644	3.46993	1.04113	3.33286	0.000859589	0.00687564
IGKV4-1	0.811114	3.4692	5.1683	0.671246	0.502064
SCML4	25.6933	3.46789	1.17055	2.96261	0.00305047	0.0193119
LOC105376292	0.930204	3.46303	3.52379	0.982757	0.325727
N4BP3	81.1861	3.458	0.509228	6.79068	1.11609e-11	9.0856e-10
LOC107984361	2.59686	3.45339	1.90209	1.81557	0.0694357	0.205843
GLRA3	4.81751	3.45243	2.01983	1.70927	0.087401	0.24131
DIRC3-AS1	3.6085	3.45229	1.54366	2.23643	0.0253235	0.0997842
DDAH2	36.2336	3.45119	1.60428	2.15123	0.0314579	0.116768
RNF182	11.0331	3.45117	2.21438	1.55852	0.119109	0.297958
RYR3-DT	5.87396	3.45061	2.31369	1.49139	0.135859	0.325221
BCAR1_1	2.84374	3.45015	2.41369	1.42941	0.152886	0.351088
LINC02842	13.2626	3.44963	1.29544	2.66289	0.00774724	0.0402742
LOC105375440	1.60971	3.44959	2.54659	1.3546	0.175547
LOC124905982	0.59678	3.44957	5.16876	0.667387	0.504525
LOC107986908	2.38688	3.44933	2.62245	1.31531	0.188406	0.399539
LOC105369795	2.00047	3.4491	2.69219	1.28115	0.200141
ZSCAN4	3.31097	3.44885	2.77432	1.24313	0.213819	0.433086
GOLGA6A	1.24386	3.44885	2.7722	1.24408	0.213469
OR52N5	1.03171	3.44821	3.0215	1.14123	0.253775
IL22RA1	1.04566	3.44726	3.57273	0.964882	0.334604
SDC1	0.751662	3.44635	4.49342	0.766977	0.443095
LOC124902219	0.855092	3.44597	5.16885	0.66668	0.504976
LOC105371288	0.687877	3.44594	5.16885	0.666676	0.504979
LOC124901577	0.666389	3.44592	5.16885	0.666671	0.504982
LOC107985582	0.473474	3.44591	5.16885	0.66667	0.504983
LOC124900601	0.373822	3.44589	5.16885	0.666665	0.504986
PTPRQ	0.373822	3.44589	5.16885	0.666665	0.504986
TBL1Y	0.322111	3.44588	5.16885	0.666663	0.504988
FMN1_3	0.322111	3.44588	5.16885	0.666663	0.504988
HLA-DPB2_5	0.322111	3.44588	5.16885	0.666663	0.504988
HCG22_7	0.322111	3.44588	5.16885	0.666663	0.504988
MIR4539	3.09901	3.44443	2.62874	1.3103	0.190095	0.401831
RET	104.706	3.44364	0.828307	4.15744	3.21832e-05	0.000447181
ANKRD18CP	2.8778	3.44332	1.58582	2.17132	0.029907	0.112781
MORN3_1	1.68711	3.43737	1.99616	1.72199	0.0850713
LINC00520	11.8881	3.43635	1.83578	1.87188	0.0612234	0.189006
LOC124901121	4.36055	3.43355	1.27498	2.69303	0.00708059	0.0374843
LOC105372948	2.0392	3.43264	1.52404	2.25233	0.0243016
LOC124904934	6.03737	3.43227	1.12686	3.04587	0.0023201	0.0154958
RSPH14	2.44517	3.42131	2.26206	1.51247	0.130414	0.316294
LOC124904243	34.479	3.42049	0.696816	4.90874	9.1662e-07	2.11879e-05
COL5A1	171.483	3.41868	0.851541	4.0147	5.95223e-05	0.000754284
TBX10	5.79054	3.41067	2.00901	1.69768	0.0895673	0.245295
CNTN4	2.56555	3.41037	1.68755	2.0209	0.0432904	0.147886
LOC105369743	2.77152	3.4088	1.45149	2.34847	0.0188506	0.0800028
LOC124905316	3.20413	3.4061	1.42494	2.39034	0.0168327	0.0735647
PCDHGA12	5.68947	3.40434	0.991516	3.43347	0.000595917	0.0051201
SMDT1_1	20.9458	3.40404	1.16803	2.91435	0.00356433	0.0218389
PLLP	21.5817	3.40395	1.38427	2.45902	0.0139317	0.0636863
KCNG2	56.5813	3.39811	0.541381	6.27674	3.45744e-10	2.07705e-08
RASL12	1.01079	3.39724	2.75446	1.23336	0.217441
CCDC162P	102.245	3.39359	0.590982	5.74229	9.34056e-09	3.82963e-07
RARRES2	16.0917	3.39278	0.979476	3.46388	0.000532452	0.00467127
CARD11	4175.33	3.39124	0.389074	8.71618	2.87746e-18	8.28856e-16
FER1L5	1.6967	3.38963	2.4994	1.35618	0.175042
LOC124902065	41.1223	3.38188	1.06603	3.1724	0.00151187	0.0109294
LINC02642	383.133	3.37999	0.934033	3.6187	0.000296082	0.00289611
IQSEC3_1	5.6762	3.37818	2.23073	1.51438	0.129928	0.315416
NECTIN1	1236.54	3.37782	0.518148	6.51903	7.07622e-11	4.95062e-09
LINC01800	46.6292	3.37716	0.766066	4.40844	1.04117e-05	0.000170838
SEL1L3	4124.16	3.37675	0.690673	4.88907	1.01315e-06	2.31102e-05
SEMA6C	169.501	3.37497	0.316391	10.6671	1.45102e-26	2.71679e-23
LOC105377302	25.2418	3.37147	1.86133	1.81132	0.0700914	0.206871
SNORD88A	1.94996	3.36947	1.99596	1.68814	0.0913838
SCARA5	5.14248	3.36746	1.40268	2.40072	0.0163627	0.071962
GDPD4	34.0949	3.36522	1.29753	2.59356	0.00949875	0.0472059
LAD1	410.348	3.36448	1.59583	2.1083	0.0350053	0.126427
CNDP1	3.34782	3.36088	1.85445	1.81233	0.0699348	0.206616
LIME1	562.037	3.35708	0.281744	11.9154	9.8408e-33	7.37011e-29
HAS2	6.58465	3.35621	1.77793	1.8877	0.0590657	0.184497
OR10H1	9.43872	3.35536	2.392	1.40274	0.160694	0.361734
UNC13C	3.90187	3.35135	2.05198	1.63323	0.102421	0.269144
LINC01237	10.3751	3.34623	0.644492	5.19204	2.07998e-07	5.74822e-06
MYCNOS	1.65206	3.34353	2.33522	1.43178	0.152206
FXYD2	10.0668	3.34052	0.905508	3.68912	0.000225035	0.00229052
ACE2	2.34088	3.33906	2.03864	1.63789	0.101444	0.267486
HSPA1A_2	13.3864	3.33279	1.76894	1.88407	0.059556	0.185539
LOC124901260	1.26528	3.33116	2.02598	1.64422	0.10013
LOC124903090	2.4025	3.32973	2.27442	1.46399	0.143195	0.336328
ARHGDIG	11.9134	3.32952	0.860477	3.86939	0.000109108	0.0012607
OR2G2	2.12498	3.32207	1.99443	1.66567	0.0957792
OSTN	2.68071	3.32183	1.59597	2.08138	0.0373988	0.132766
CFAP251	111.539	3.31834	0.441379	7.51812	5.55705e-14	7.65986e-12
LOC124901324	133.871	3.31757	0.428675	7.73913	1.00098e-14	1.55104e-12
FERMT2	189.381	3.31603	1.00394	3.30301	0.000956525	0.00751703
LOC105373933	4.08329	3.31558	1.0751	3.08396	0.00204264	0.0139878
LOC124906117	2.16545	3.31372	1.71819	1.92861	0.0537797
TRAT1	189.794	3.31216	0.819284	4.04275	5.28284e-05	0.000682691
RING1_4	41.2273	3.30824	0.971027	3.40694	0.000656947	0.00554065
TMSB15C	0.992838	3.30564	2.39066	1.38273	0.166748
COL9A1	19.2049	3.30416	2.46005	1.34313	0.179231	0.387096
LOC101928202	1.39494	3.29902	3.31419	0.995424	0.31953
FHIP1A-DT	77.2093	3.29882	0.683344	4.82747	1.38279e-06	3.02813e-05
CCDC183	130.055	3.29746	0.425829	7.74363	9.66195e-15	1.50753e-12
BCORP1	1.84502	3.29732	4.31586	0.763999	0.444868
MYRFL	7.15219	3.29529	1.12587	2.92688	0.00342382	0.0211278
LOC124904551	1.92873	3.28412	2.79457	1.17518	0.239923
IGHJ2P	3.40651	3.27573	2.43114	1.3474	0.177851	0.38523
LTB_1	7.45301	3.26882	1.1438	2.85785	0.00426516	0.0250666
FAM183BP	11.4597	3.26503	0.86369	3.78032	0.000156625	0.00169592
MIR4783	2.30806	3.26493	1.89651	1.72155	0.085151	0.23721
SMIM6	19.8363	3.26431	0.658757	4.95527	7.22317e-07	1.71192e-05
MBL1P	7.19397	3.25554	1.14354	2.84691	0.00441462	0.0257764
ANKRD20A5P	8.32945	3.25352	1.1725	2.77485	0.00552272	0.0306912
LOC124903827	9.87788	3.25007	1.63463	1.98826	0.0467825	0.156299
LOC102724652	1.36158	3.24727	2.10848	1.5401	0.123536
LINC03035	3.38318	3.24634	1.71198	1.89625	0.0579275	0.182056
C1QTNF9	1.58956	3.24617	2.0753	1.5642	0.117772
LOC105376174	1.36149	3.24198	2.94215	1.10191	0.270501
LOC105378104	2.97084	3.23982	1.95031	1.66118	0.0966779	0.258806
LINC01068	1.97411	3.23884	2.13384	1.51784	0.129054
HS3ST1	172.548	3.2388	0.764449	4.23678	2.2675e-05	0.000332547
LOC124906010	54.9343	3.23844	0.78147	4.14403	3.41249e-05	0.000469562
ETDC	1.92908	3.23658	1.65624	1.95417	0.0506806
LOC124907739	6.24572	3.23622	1.04263	3.10389	0.00190997	0.0132817
IGHV1-69D	0.819032	3.23545	3.7902	0.853635	0.393307
LOC105376328	4.79904	3.23416	1.36006	2.37796	0.0174085	0.0754504
LILRB4_2	21.1778	3.2315	0.82032	3.93932	8.17124e-05	0.000991315
CACFD1_1	2.61006	3.23072	1.62575	1.98722	0.046898	0.156545
AEBP1	590.296	3.23024	0.432273	7.47268	7.85767e-14	1.01463e-11
LOC124902492	7.23065	3.22984	1.07073	3.01648	0.00255729	0.016788
GPR39	3.01864	3.22973	3.76644	0.857504	0.391166	0.626278
ARHGAP11A_3	3.16269	3.22967	4.79756	0.673191	0.500826	0.7205
LOC101928466	5.19347	3.22839	5.17444	0.623911
LOC107985502	0.722006	3.22828	5.17445	0.62389	0.5327
MAL	0.546141	3.22827	5.17445	0.623886	0.532702
TRBV20-1	0.380416	3.22824	5.17445	0.62388	0.532706
MC3R	0.27572	3.22821	5.17445	0.623876	0.532709
ADGRL1_1	0.27572	3.22821	5.17445	0.623876	0.532709
LOC124903566	33.5344	3.2233	1.44489	2.23082	0.0256932	0.100899
KCNK17	280.512	3.21866	1.43814	2.23808	0.0252161	0.0994306
LOC101928369	24.2982	3.21348	0.721329	4.45494	8.39172e-06	0.000142191
PTP4A3_2	441.145	3.21342	0.595428	5.39683	6.78292e-08	2.2151e-06
CD79A	456.767	3.20864	0.707357	4.53609	5.73061e-06	0.000102512
GPR171	1771.64	3.20859	0.73627	4.3579	1.31315e-05	0.000207773
LINC01480	6.68001	3.20765	1.36524	2.34951	0.0187984	0.0798113
KIF21A	8.05519	3.20676	1.59478	2.01078	0.0443482	0.150221
LRCOL1	22.0939	3.20191	0.696896	4.59453	4.33727e-06	8.06704e-05
LOC124902340	4.19029	3.20063	1.22153	2.62018	0.00878846	0.0445732
LDOC1	79.851	3.19832	1.19436	2.67786	0.00740941	0.0389141
NANOG	1.82098	3.19386	2.19838	1.45283	0.146272
LOC124902487	49.857	3.19341	0.629051	5.07654	3.84361e-07	9.76904e-06
AK6_1	2.31717	3.19251	1.54613	2.06484	0.0389381	0.136761
USP7-AS1	1.63564	3.19211	1.94344	1.6425	0.100486
LOC105373592	3.90188	3.19205	1.81786	1.75593	0.0791001	0.225317
LOC105374121	7.70077	3.19086	0.841332	3.79263	0.000149059	0.00163051
GNL1_7	3.68619	3.1866	2.57375	1.23812	0.215673	0.434951
LOC124902418	6.209	3.18644	1.25772	2.5335	0.0112929	0.0541229
OBSCN	537.094	3.18516	0.392276	8.1197	4.67349e-16	8.9514e-14
ANO9	770.84	3.18488	0.59842	5.32214	1.02552e-07	3.13488e-06
LOC105373957	1.06463	3.18452	3.66134	0.869768	0.384427
LOC100287329_1	1.17375	3.18394	4.11506	0.773729	0.439091
ESR2	56.1068	3.18175	0.900088	3.53493	0.000407885	0.0037932
SCN1A-AS1	1.87618	3.18123	1.72203	1.84737	0.0646935
LOC102724553	2.48266	3.18024	1.75497	1.81213	0.0699664	0.206625
LGI4	43.4449	3.17745	0.512297	6.20236	5.56226e-10	3.13694e-08
LOC643201	86.4575	3.17546	1.54744	2.05207	0.0401625	0.139724
ADAMTS7	115.444	3.17498	1.9147	1.65822
ZNF385C	211.885	3.17383	0.551538	5.75452	8.68892e-09	3.6047e-07
DNM3OS	22.2393	3.16897	1.49341	2.12196	0.0338407	0.123291
MOGAT1	7.77465	3.16694	1.07422	2.94813	0.00319707	0.0199866
LY9	687.882	3.164	0.505436	6.25994	3.85121e-10	2.25336e-08
RPH3AL_1	2.99664	3.16149	1.81389	1.74293	0.0813454	0.229607
TFPI2	572.675	3.15968	1.50076	2.10539	0.0352578	0.127114
LINC00487	53.7558	3.15964	0.7199	4.389	1.13872e-05	0.000183799
LOC124902758	2.85608	3.15921	1.4407	2.19283	0.0283194	0.108266
ADAMTS4	177.25	3.15618	0.80982	3.89739	9.72352e-05	0.00114862
VARS2_3	10.4315	3.15506	1.86622	1.69061	0.0909114	0.247798
ANKRD37	2.82367	3.15271	1.32629	2.3771	0.0174493	0.0755251
DYRK1B	60.5226	3.15208	0.734313	4.29255	1.76631e-05	0.000266882
CENPS-CORT	4.53647	3.15086	1.35864	2.31913	0.0203878	0.0849068
LINC02280	11.2764	3.15	1.02637	3.06907	0.00214726	0.0145447
LOC124903754	9.86364	3.14849	0.916398	3.43572	0.000590982	0.00508159
XG	2.15023	3.14802	2.93875	1.07121	0.284076
LINC01918	16.1506	3.14796	1.89263	1.66328	0.0962572	0.257894
LOC107985013	3.28147	3.13983	1.56384	2.00777	0.0446673	0.15096
LILRB4_3	45.1268	3.13871	0.779573	4.02619	5.6687e-05	0.000725309
ADAM19	7199.7	3.13796	0.672201	4.66818	3.03873e-06	5.93688e-05
GDPD2	1.78244	3.1367	1.79904	1.74355	0.0812384
ADGRF4	1.5128	3.13629	3.75968	0.834191	0.404173
SCT	21.9481	3.13538	0.67383	4.65307	3.2703e-06	6.31246e-05
MRPS18B	1.39389	3.13367	3.53974	0.885283	0.376004
LOC340512	1.11591	3.13315	3.50174	0.894742	0.370925
DNAI2	2.41737	3.13291	2.12155	1.47671	0.139754	0.331258
LOC107986376	1.10445	3.1325	2.77242	1.12988	0.258527
AZIN2	269.632	3.13076	0.382475	8.18553	2.71098e-16	5.43843e-14
AMN	50.4249	3.12934	0.618761	5.05743	4.24934e-07	1.07154e-05
TPSB2	2395.93	3.12407	1.78034	1.75476	0.0793003	0.225591
GUCY2D	74.745	3.12373	0.726168	4.30166	1.69521e-05	0.000258048
SH2D2A	180.1	3.12369	0.67411	4.6338	3.5901e-06	6.8127e-05
SIGLEC8	81.6725	3.12311	2.35265	1.32748	0.184348	0.393682
NDUFB9	67.3814	3.12282	1.13313	2.75592
LINC02455	1.7089	3.12167	2.90253	1.0755	0.282151
FER1L4	8.03506	3.12123	1.12167	2.78267	0.00539143	0.0301875
CDH8	1.21251	3.1201	2.84524	1.0966	0.272815
LOC127898556	0.745824	3.11925	4.30105	0.725229	0.468311
LOC124901460	2.95883	3.1186	1.44432	2.15922	0.0308333	0.115134
LOC124905319	1.29906	3.11844	2.7891	1.11808	0.263533
RDH12	10.2329	3.11311	0.793673	3.92241	8.76679e-05	0.0010494
TPSD1	415.199	3.10955	1.79554	1.73182	0.0833062	0.233266
VSTM5	1.00142	3.10446	3.65275	0.849897	0.395383
HLA-DOA_3	5.59517	3.10393	1.42304	2.1812	0.0291688	0.110722
CDH7	0.711144	3.10389	4.40902	0.703986	0.481442
SPTLC3	2.76886	3.1027	2.17647	1.42556	0.153994	0.352617
NFASC	4.28181	3.10226	2.19222	1.41512	0.157033	0.356864
SLC8A3	243.258	3.09964	0.910058	3.40598	0.000659267	0.00555396
ST6GALNAC4	748.803	3.09932	0.431376	7.18473	6.73406e-13	7.52741e-11
KCNK10	472.627	3.09772	0.607664	5.09775	3.43706e-07	8.88652e-06
C6orf47	4.55455	3.09353	1.25679	2.46145	0.0138376	0.0633719
LOC124905138	8.29413	3.0928	1.03803	2.97951	0.00288712	0.0184651
HKDC1	3.7438	3.09268	1.71556	1.80273	0.0714314	0.209892
FAM9B	1.97449	3.09264	2.12382	1.45617	0.145346
H2BW3P	2.93857	3.09099	1.37177	2.25329	0.0242409	0.0966539
MRAP2	17.1032	3.09066	1.39019	2.22319	0.0262027	0.102387
MS4A2	5084.77	3.08902	1.90479	1.62172	0.104864	0.27374
LOC105374538	3.44685	3.08834	1.31137	2.35504	0.0185205	0.0788694
LINC00158	118.975	3.08713	0.59709	5.17029	2.33733e-07	6.35108e-06
AGAP1	66.6748	3.08232	2.0832	1.47961
NKD2	2.2252	3.08085	2.21712	1.38957	0.164658
KHDRBS2	74.8329	3.07623	0.356169	8.63701	5.77054e-18	1.56208e-15
ERICH3	114.049	3.07447	1.10745	2.77617	0.00550038	0.0306049
LENG8-AS1_3	1.65672	3.07416	2.43139	1.26436	0.206099
UGCG	5179.47	3.07379	0.409201	7.51169	5.83692e-14	7.94812e-12
LINC01431	7.92176	3.07347	0.987575	3.11214	0.00185738	0.0129843
PAK1IP1_1	90.8251	3.07175	0.897156	3.42388	0.000617343	0.00526393
DCTN1-AS1	22.3243	3.06991	0.657394	4.66982	3.01464e-06	5.90523e-05
LOC105373873	1.64113	3.06811	2.27238	1.35018	0.17696
LOC107987346	29.4042	3.06795	5.01819	0.611365
RSPH1	9.57633	3.06707	0.950755	3.22593	0.00125566	0.00942605
SPINK1	1.49713	3.06599	3.22082	0.951927	0.341134
RBM46	0.932646	3.0648	3.39844	0.901826	0.367149
LOC112268218	8.19561	3.06214	0.865275	3.53892	0.000401761	0.00375022
RAB40B	121.801	3.06171	0.483856	6.32772	2.48805e-10	1.5232e-08
PAQR5	90.301	3.06157	1.35292	2.26293	0.0236402	0.0949158
YPEL1	94.3083	3.0594	0.35919	8.5175	1.63036e-17	4.11583e-15
FAM238C	21.4622	3.05829	0.707267	4.32409	1.53161e-05	0.000235861
LOC105376364	2.34426	3.05341	2.0608	1.48166	0.138431	0.329338
NEK8	507.671	3.05055	0.407656	7.48315	7.25641e-14	9.53432e-12
GOLGA6L17P	2.39511	3.04149	1.70954	1.77913	0.0752187	0.217393
MIR4432HG	82.811	3.03826	0.692488	4.38746	1.14683e-05	0.00018477
LOC100287175	5.52243	3.03441	1.11675	2.71718	0.00658402	0.035373
LCN12	33.5474	3.03203	0.758021	3.99993	6.33621e-05	0.0007971
SKIC2_1	4.60759	3.03132	1.77292	1.70979	0.0873053	0.241187
HECW2-AS1	102.003	3.02763	1.29646	2.3353	0.0195278	0.0822399
LOC105375905	15.4413	3.02414	2.04699	1.47737	0.139578	0.330954
C4orf19	7.64247	3.02372	1.09119	2.77103	0.0055879	0.0309921
TMEM8B	623.11	3.0215	0.332623	9.08387	1.04782e-19	4.44197e-17
STXBP6	180.394	3.01984	1.62645	1.85671	0.0633528	0.193451
LOC107984862	3.02701	3.01376	1.15212	2.61583	0.00890099	0.0449713
PPP1R14C	90.9591	3.01339	0.682126	4.41765	9.97821e-06	0.000164483
PABPC5	1.05373	3.00757	4.31123	0.697613	0.485419
LINC01480_1	0.762446	3.0039	3.57651	0.839896	0.400967
LOC105375472	2.18808	3.00142	2.49012	1.20533	0.228076
CRYM-AS1	3.66724	2.99994	1.48294	2.02297	0.0430765	0.147353
CC2D1A	1.72117	2.99854	2.99478	1.00126	0.316703
SH2D7	13.4906	2.99811	0.542617	5.52527	3.28976e-08	1.164e-06
POLR1HASP_1	2.00323	2.9963	2.83266	1.05777	0.29016
TTYH1_1	1.16843	2.98973	3.75379	0.796457	0.425766
POU3F3	1.74808	2.98962	2.48827	1.20149	0.229563
LOC105373208	24.1247	2.98928	0.858077	3.4837	0.000494542	0.00441515
FAM201B	1.15491	2.98791	2.65452	1.1256	0.260337
IFNG-AS1	1.34068	2.98604	3.02962	0.985613	0.324323
C20orf202	4.10261	2.98561	1.27831	2.3356	0.0195123	0.0821902
LOC408186	292.992	2.98222	0.852098	3.49986	0.000465511	0.00421568
LINGO2	2.36603	2.98154	2.22541	1.33977	0.18032	0.388924
C8orf33_1	2.17716	2.97886	1.62838	1.82934	0.0673483
C2CD4D-AS1	7.75643	2.97872	1.37609	2.16463	0.0304163	0.114031
STK19_3	4.04258	2.97822	1.329	2.24095	0.0250293	0.098937
POU4F1	16.9373	2.9781	0.930161	3.2017	0.0013662	0.0100492
IFNA5	750.248	2.97774	2.1335	1.39571	0.162803	0.364438
SPINK5	2.46868	2.97735	3.59457	0.828293	0.407505	0.640939
RASL11B	1.82489	2.97729	2.12445	1.40144	0.161083
LOC105370559	5.4679	2.97621	1.76485	1.68638	0.0917233	0.249678
CCL23_1	5.87577	2.97549	3.12534	0.952053	0.34107	0.576568
ENTPD2	1.08561	2.97508	3.80867	0.781133	0.434724
LOC124904219	2.26218	2.97465	2.07035	1.43679	0.150779
LOC124902282	2.77673	2.9745	1.31415	2.26345	0.0236083	0.0948252
FMN1	142.946	2.97387	0.616506	4.82375	1.40887e-06	3.0673e-05
HHIP	14.9727	2.96717	0.828907	3.57962	0.00034409	0.00329241
LRRC2	21.93	2.96631	1.34291	2.20887	0.0271837	0.105064
MAGI1	10.4321	2.96483	1.93459	1.53254	0.12539	0.308265
CUBN	91.4576	2.96216	0.513132	5.77271	7.80071e-09	3.26989e-07
KCNH8	27.6875	2.95961	0.692854	4.27162	1.94057e-05	0.000290672
LOC100420587	11.6872	2.95865	0.869831	3.40141	0.000670389	0.00562236
LOC107985282	5.72549	2.9577	1.13959	2.59541	0.0094477	0.047025
LOC100507472	6.21305	2.9553	1.79772	1.64392	0.100193	0.265464
LILRA4	6.80242	2.95468	2.14056	1.38033	0.167485	0.370816
OR56B1	18.554	2.95465	0.658343	4.48801	7.1891e-06	0.000123584
SYNE2	231.721	2.94797	0.463138	6.36521	1.95029e-10	1.21745e-08
NT5C1B	3.80746	2.94362	1.80494	1.63087	0.102919	0.2702
UBE2E3-DT	5.77387	2.94298	1.2381	2.37701	0.0174536	0.0755292
MFAP2	5.21261	2.94276	1.94736	1.51115	0.130749	0.316646
GCNT3	6.26308	2.94058	1.18047	2.49103	0.0127374	0.0593621
SYCP2L	159.895	2.93912	0.973714	3.01846	0.00254061	0.0167152
LOC124909433	2.3572	2.93881	2.10497	1.39613	0.162675	0.36426
TRBV2	12.4426	2.93853	1.58291	1.8564	0.0633959	0.193547
SPINK4	12.9058	2.93738	1.19513	2.45778	0.0139798	0.063841
FAM86B2-DT	9.74464	2.9368	0.887855	3.30775	0.000940482	0.0074169
LOC124900934	2.16657	2.9341	2.16615	1.35452	0.175569
CHRDL1	81.1412	2.9335	0.764931	3.83499	0.000125567	0.00141416
PAFAH2	1172.05	2.93015	0.276968	10.5794	3.71412e-26	5.96063e-23
LOC101928266	5.25926	2.92993	1.60386	1.8268	0.0677306	0.202633
CABP1	1.8957	2.92911	2.44005	1.20043	0.229972
SLC25A26_1	7.72646	2.92774	4.70789	0.62188	0.534021	0.745597
LOC124901593	441.311	2.92563	0.827323	3.53626	0.000405841	0.00377888
AFAP1L2	27.3782	2.92557	1.08973	2.68468	0.00725988	0.0382809
PDIA2	12.6375	2.92543	0.929668	3.14675	0.00165096	0.0117566
LOC124903289	1.60107	2.92414	2.16632	1.34982	0.177073
LOC101927539	2.57727	2.92365	1.59834	1.82917	0.0673737	0.201861
CXCR3	880.161	2.91869	0.787517	3.70619	0.000210402	0.00215957
CRIP2	12.2092	2.91376	1.06529	2.73518	0.0062346	0.0339174
LOC101927668	8.44028	2.91312	1.24922	2.33195	0.0197033	0.0827467
LOC124906097	2.801	2.91264	1.78094	1.63545	0.101955	0.268456
LINC02227	1.0573	2.9125	3.416	0.852606	0.393878
HS3ST3B1	478.086	2.91241	0.418286	6.96271	3.33788e-12	3.12481e-10
LSR	174.336	2.91136	0.446314	6.52312	6.88604e-11	4.83486e-09
EPHA8	1.07688	2.91128	3.13403	0.928925	0.352928
OR13D1	1.01703	2.91105	3.0882	0.942636	0.345867
LOC105377519	1.09243	2.91029	2.95497	0.984879	0.324683
GH1	2.26015	2.9089	2.75216	1.05695	0.290534
IER3	5.51352	2.90803	1.34385	2.16397	0.030467	0.114115
LOC105372753	1.29651	2.90741	2.58051	1.12668	0.259879
LOC107987060	2.21599	2.90599	1.74088	1.66926	0.0950659
TPTEP2	1.82879	2.90394	1.54171	1.88358	0.0596217
LINC03021	1.72385	2.90389	2.28588	1.27036	0.203957
CRIM1	1050.6	2.9029	0.567551	5.11479	3.14096e-07	8.19641e-06
LOC105370923	1.66405	2.90051	3.16045	0.917753	0.358748
PKP3	1.35241	2.89969	2.05071	1.41399	0.157364
FHL1	766.782	2.89899	0.449198	6.4537	1.09149e-10	7.32046e-09
SURF2_1	27.9033	2.89623	1.1675	2.48072	0.0131119	0.0607166
TCF4	12134.4	2.8956	0.325045	8.90829	5.18258e-19	1.79142e-16
HPCA	1.67721	2.89429	1.53958	1.87992	0.0601186
IKZF3	65.1477	2.89361	0.921126	3.14138	0.00168153	0.0119483
LOC107985900	74.6644	2.89266	1.04062	2.77975	0.00544004	0.0303669
MMP23A	34.5126	2.89238	0.627997	4.60572	4.11041e-06	7.68965e-05
TMEM108	19.7022	2.89167	1.83969	1.57182	0.115991	0.292754
OR5A1	30.4057	2.89007	1.72958	1.67097	0.0947281	0.255259
IFITM5	3.21011	2.88236	1.12543	2.56111	0.0104337	0.0507962
ST6GALNAC4-ST6GALNAC6-AK1	6.85549	2.88099	0.822654	3.50207	0.000461655	0.00418697
FCGBP	1.16302	2.88069	5.10609	0.564168	0.57264
REM1	2.05292	2.87422	2.71995	1.05672	0.290641
LOC105373591	7.14784	2.87282	1.6135	1.7805	0.0749948	0.217025
LINC02524	22.3945	2.87124	1.80298	1.59249	0.111274	0.284555
SERPINF1	3548.44	2.87035	0.507013	5.66129	1.50239e-08	5.89106e-07
LOC124901689	2.93238	2.86967	2.00337	1.43242	0.152024	0.349645
CXCL6	1.90926	2.8693	2.05101	1.39897	0.161822
LOC124903465	3.35857	2.8691	2.07912	1.37996	0.167599	0.370851
TLL2	1.8077	2.86881	2.11918	1.35374	0.17582
LRP4	28.4653	2.86824	1.7821	1.60947
LOC105377549	2.18638	2.86801	2.23987	1.28044	0.200392
TPRXL	2.15993	2.86763	2.3034	1.24496	0.213148
PLA2G2C	1.74213	2.86695	2.42327	1.18309	0.236772
FAM167A	12.3482	2.86652	1.329	2.1569	0.0310131	0.115575
PPBPP2	1.48103	2.8661	2.59941	1.1026	0.270203
PTGES	3.11768	2.86596	2.63564	1.08739	0.276866	0.50979
H2AC25	1.4879	2.86525	2.81713	1.01708	0.309114
CALB1	15.5068	2.86479	0.948858	3.0192	0.00253445	0.0166894
TMEM37	1.12871	2.86453	3.03808	0.942877	0.345744
MAS1L_5	2.28284	2.8645	3.05666	0.937132	0.348691	0.584873
LINC02086	1.46972	2.8645	3.05409	0.937922	0.348285
LOC124902652	1.54919	2.86413	3.19051	0.897703	0.369344
LOC105377795	1.04275	2.86315	3.66774	0.78063	0.43502
LOC124904196	1.12933	2.86314	3.6773	0.778598	0.436217
PCDHGA4	2.68788	2.8626	1.4253	2.00841	0.0445994	0.15079
DIP2C-AS1	0.997737	2.8621	4.49302	0.637011	0.524118
LOC105376717	3.72689	2.86196	1.39715	2.04843	0.0405177	0.140638
LOC613266	11.81	2.86186	0.855733	3.34434	0.000824781	0.0066779
CDSN_1	0.966857	2.86153	5.186	0.551781	0.581099
LOC124905989	1.16299	2.8586	3.17207	0.90118	0.367493
KLHL13	123.731	2.85806	0.709135	4.03035	5.56937e-05	0.000713819
HLF	13.2899	2.85785	0.981438	2.9119	0.0035924	0.021963
PLEKHS1	2.23388	2.85668	2.41708	1.18187	0.237257
RRN3P3	6.4407	2.85538	0.915387	3.11932	0.00181268	0.0127233
LOC100129316	2.56019	2.8507	2.08268	1.36877	0.171072	0.3756
GABRR2	221.877	2.85024	0.447898	6.36359	1.97087e-10	1.22325e-08
DOCK6	15.5937	2.84807	1.08834	2.6169	0.00887334	0.0449186
MPIG6B_3	25.4003	2.84664	1.48268	1.91993	0.0548669	0.174759
LOC124904255	2.18641	2.84545	2.2064	1.28964	0.197176
LOC124904996	1.32157	2.84061	1.84521	1.53945	0.123694
TRBV28	0.666592	2.83933	4.50118	0.630796	0.528174
KIT	3599.94	2.8373	1.67575	1.69315	0.0904264	0.246715
LOC124907872	2.89652	2.8334	1.4714	1.92565	0.0541477	0.173155
RUNX2	3854.69	2.83242	0.295009	9.60113	7.90698e-22	5.73078e-19
GNG7	536.65	2.83118	0.532201	5.31976	1.03902e-07	3.15984e-06
ZNF454	1.22506	2.83049	2.07635	1.3632	0.172818
CASC15	20.8392	2.82964	1.00928	2.80363	0.00505315	0.0287428
LOC124902559	18.4424	2.82964	1.5955	1.77351	0.0761439	0.219394
LOC124904249	13.705	2.82812	1.46923	1.9249	0.054242	0.173358
MIR6775	4.29738	2.82757	1.206	2.34459	0.0190481	0.0806581
CDC20B	5.40972	2.82701	1.68667	1.67609	0.0937201	0.253333
MGAT5B	8.26608	2.827	1.61679	1.74852	0.0803732	0.227635
SOX10	2.06874	2.82587	1.92398	1.46876	0.141897
SLC22A1	7.07739	2.82528	1.05155	2.68677	0.00721461	0.0380743
THSD1	21.8414	2.82498	0.570186	4.9545	7.25181e-07	1.7169e-05
LOC124909384	26.0938	2.82487	0.745179	3.79086	0.000150125	0.00164046
TMEM98	33.2459	2.82393	2.05794	1.37221
SLC18A2-AS1	73.0705	2.82285	2.03952	1.38407	0.166336	0.369511
ABRA	3.51221	2.82107	1.31312	2.14838	0.0316839	0.117316
BLNK	2641.42	2.81835	0.54936	5.13024	2.89366e-07	7.66684e-06
AICDA	2.77843	2.81714	1.70866	1.64874	0.0992003	0.263486
LOC124900374	5.62218	2.81558	1.13617	2.47814	0.0132071	0.0610569
LINC03025	31.9581	2.81492	1.73264	1.62464	0.10424	0.272524
SLC25A48	4.27745	2.81294	1.5164	1.855	0.0635957	0.193929
LOC105369747	14.2947	2.81101	1.02983	2.72958	0.00634143	0.0343572
MIR3681HG	7.44872	2.81041	0.969774	2.898	0.00375549	0.0227743
ITM2C	7204.93	2.8104	0.410459	6.84697	7.54312e-12	6.51841e-10
GABBR1_3	5.63735	2.80968	1.20249	2.33655	0.0194626	0.0820457
HERC2P3_1	33.0032	2.80879	0.580425	4.83919	1.30367e-06	2.87164e-05
NLRP6	10.3954	2.80844	1.0046	2.79558	0.00518068	0.0292535
UTS2B	112.393	2.80628	0.562328	4.99048	6.02301e-07	1.45667e-05
TSPAN13	6274.08	2.80577	0.566459	4.95316	7.30166e-07	1.72688e-05
SLC26A7	7.96962	2.80184	0.71777	3.90354	9.47975e-05	0.00112337
LOC105373608	50.7904	2.80179	0.478017	5.86128	4.59311e-09	2.03146e-07
RABGAP1L-AS1	5.40794	2.80051	1.2166	2.30191	0.02134	0.0876702
GPR15	3.93078	2.7995	1.94639	1.43831	0.150347	0.347216
SEPTIN1	292.983	2.7982	0.321923	8.69212	3.55725e-18	9.99055e-16
KRBOX1	1.1868	2.79614	2.78537	1.00387	0.315443
GDF3	3.84273	2.79586	1.38072	2.02492	0.0428758	0.146899
CACNG8	33.3269	2.79513	1.89349	1.47618	0.139896	0.33142
LOC105369568	7.95522	2.79505	1.47599	1.89367	0.0582684	0.182784
BMP2	6.59035	2.79421	2.04793	1.3644	0.17244	0.377675
ACSBG1	635.792	2.79411	0.462923	6.0358	1.5818e-09	7.86279e-08
MEIS1-AS3	2.08686	2.794	2.05227	1.36142	0.173381
TP63	190.778	2.7937	0.624621	4.47262	7.72659e-06	0.000131716
CHST1	3.5155	2.79326	2.16795	1.28844	0.197594	0.411289
NAALAD2	1.41002	2.79082	2.86573	0.973859	0.330127
LOC105377139	3.32137	2.79036	1.92155	1.45214	0.146461	0.341535
LINC01494	0.798422	2.78866	4.33194	0.643743	0.519742
LOC124904601	2.68382	2.78709	2.98306	0.934306	0.350146	0.586177
BTG1-DT	32.6998	2.78351	0.589031	4.72557	2.29474e-06	4.65327e-05
LINC02363	23.4798	2.78006	0.500258	5.55724	2.7407e-08	9.93193e-07
LOC124902280	2.9443	2.77893	1.52186	1.82601	0.0678487	0.202878
SCARNA8	6.04964	2.77643	0.929644	2.98655	0.00282142	0.0181385
LOC112268371	2.928	2.77606	1.68742	1.64515	0.0999382	0.264945
GDF2	16.0555	2.77581	2.42835	1.14309	0.253003	0.482184
EML5	8.29313	2.77403	0.782758	3.54391	0.000394239	0.00369536
B3GNT9	90.0392	2.77383	0.344849	8.0436	8.72374e-16	1.59354e-13
LOC105374414	1.08042	2.77378	2.76345	1.00374	0.315505
LOC105373206	22.473	2.76764	0.96953	2.85462	0.0043089	0.025251
DYNLRB2	2.55226	2.7673	1.49679	1.84883	0.0644824	0.195817
NRTN	2.97873	2.76658	1.69259	1.63452	0.102149	0.268713
LOC105369923	1.02009	2.76578	3.43658	0.804805	0.420932
P2RY10	901.629	2.76493	0.749125	3.69088	0.000223478	0.00227611
LOC101927164	2.03317	2.76486	1.80548	1.53137	0.125678
TNNT2	12.7181	2.76456	1.83194	1.50909	0.131276	0.317391
TBCE	15.6659	2.76443	1.70873	1.61783
ZNF558	0.945902	2.76428	3.63457	0.760551	0.446925
LILRB4_1	94.7307	2.7632	1.30875	2.11132	0.0347445	0.125828
GLCCI1	741.084	2.76291	0.352628	7.8352	4.68097e-15	7.40648e-13
CD320	297.692	2.76254	0.40414	6.83559	8.16697e-12	7.00364e-10
TP53I11	3054.02	2.7623	0.429446	6.43225	1.25726e-10	8.35745e-09
LOC102724892	0.671693	2.76012	4.44878	0.620421	0.534981
LINC01222	1.66268	2.75828	2.37507	1.16135	0.245501
SLC2A11_1	9.74075	2.75591	0.957946	2.87689	0.0040161	0.0239393
AOX3P-AOX2P	51.2298	2.75159	1.49081	1.8457	0.0649365	0.196736
MGP	1.93114	2.74833	1.67968	1.63623	0.101792
LOC105374945	97.5992	2.74636	1.07081	2.56476	0.0103247	0.0504623
CMKLR1	1716	2.74618	0.480742	5.71238	1.11405e-08	4.47773e-07
STUB1-DT	0.973374	2.74613	3.1029	0.88502	0.376146
EPHA2-AS1	3.17112	2.74303	2.63419	1.04132	0.297728	0.532528
PLEKHG5	9.50805	2.74207	1.54549	1.77424	0.0760232	0.219154
ABHD15	1007.44	2.74185	0.28005	9.79057	1.23601e-22	9.9181e-20
LOC124904480	6.17828	2.74082	1.8484	1.48281	0.138125	0.328957
LOC124903083	25.1756	2.7394	0.641825	4.26815	1.97104e-05	0.000294842
SLC32A1	207.928	2.73873	1.44861	1.89059	0.0586794	0.183707
PTPN20	91.9075	2.7374	0.729804	3.75087	0.00017622	0.00187557
PRSS33	11.66	2.73627	1.92371	1.42239	0.154913	0.353806
NDUFS3_1	65.5007	2.73599	0.840095	3.25677	0.0011269	0.00862073
LOC101928965	2.1805	2.73138	1.41066	1.93625	0.0528371
ATP8B5P	2.77852	2.72826	1.44075	1.89364	0.0582731	0.182784
BCL11A	5086.91	2.72799	0.322119	8.46889	2.47746e-17	5.92166e-15
RIMS4	0.514795	2.72736	5.191	0.525401	0.599304
CCHCR1_1	4.79577	2.72673	2.02752	1.34486	0.17867	0.386298
CHML	2.59122	2.72536	1.42202	1.91655	0.0552955	0.175709
KISS1R	2.70043	2.72483	1.53939	1.77007	0.0767157	0.220604
LOC102724142	650.253	2.72349	0.79241	3.43698	0.000588243	0.00506191
ZNF385D-AS1	1.05194	2.72194	4.36356	0.623788	0.532767
SCHIP1	15.5467	2.72068	0.681038	3.99491	6.47195e-05	0.000810094
LTB_6	31.8146	2.71978	0.947727	2.86979	0.00410748	0.0243667
ZNF663P	2.62098	2.71695	1.56412	1.73705	0.0823781	0.231648
MARCHF4	5.93734	2.71501	2.08267	1.30362	0.192364	0.404863
MIR4668	6.54065	2.71441	0.885975	3.06376	0.00218576	0.014752
CDHR5_1	61.3497	2.71257	0.757629	3.58034	0.000343151	0.00328641
CCL4L1	9.01407	2.71227	2.02013	1.34263	0.179393	0.387372
CPNE5	58.6068	2.71181	1.04928	2.58446	0.00975329	0.048215
P2RX5	116.126	2.71095	0.673386	4.02585	5.67687e-05	0.000725941
KCNK16	1.45957	2.71085	2.25503	1.20213	0.229311
IGHJ3	1.06806	2.71043	2.15411	1.25826	0.208297
LOC112268199	343.448	2.70999	0.556828	4.86684	1.13397e-06	2.55092e-05
RN7SL3	1.00156	2.70922	2.68114	1.01047	0.312269
ZNNT1	59.1383	2.70868	0.533453	5.07763	3.82178e-07	9.72454e-06
PRPF31-AS1	2.85094	2.70657	1.31358	2.06045	0.0393553	0.137882
GRID1	0.544002	2.70636	5.16393	0.524089	0.600216
PTPRK_1	1.29021	2.70574	2.19895	1.23047	0.21852
LOC105376050	2.14412	2.70408	1.37503	1.96656	0.0492336
PCDHGC5	1.20146	2.70232	2.52027	1.07223	0.283615
LOC102724474	3.04052	2.70216	1.60802	1.68042	0.0928757	0.251685
GPC5	26.3602	2.69941	1.24835	2.16239	0.0305882	0.11448
ALKAL2	3.91522	2.69939	1.60154	1.6855	0.0918922	0.249804
UBE2Q2P2	1.35196	2.69787	2.21901	1.2158	0.224061
CHRM3	15.3942	2.69773	1.02984	2.61956	0.00880441	0.0446138
LOC105375047	2.72053	2.69755	1.62895	1.65601	0.0977204	0.260729
MTCL1	175.205	2.69475	0.451595	5.96718	2.41388e-09	1.1442e-07
FGF18	2.09516	2.69384	1.67136	1.61177	0.107013
MOXD1	86.5819	2.69311	0.570349	4.72188	2.3368e-06	4.73002e-05
MEGF10	15.7057	2.68918	1.11289	2.4164	0.0156749	0.0697533
DRD2	22.531	2.68899	2.26955	1.18481	0.236091	0.460739
LRRC37A8P_1	1.16699	2.68563	2.56119	1.04859	0.294367
CTTNBP2	227.982	2.68125	2.12611	1.26111
DBIL5P2	2.03589	2.6808	1.89107	1.41761	0.156306
LOC124906051	1.24933	2.67959	3.08585	0.868347	0.385205
TRERNA1	5.10351	2.67919	0.827054	3.23944	0.00119765	0.00905713
ARHGEF4	8.46977	2.67591	1.73081	1.54605	0.122093	0.302513
ERN1	3527.3	2.67442	0.386586	6.91806	4.57869e-12	4.14814e-10
LOC112268413	9.07179	2.67354	1.04223	2.5652	0.0103117	0.0504208
SPSB4	1.49819	2.6724	2.95526	0.904284	0.365845
CFAP69	2.47993	2.67088	3.01399	0.886162	0.37553	0.611628
IUR1	16.583	2.67007	0.757136	3.52654	0.000421022	0.0038814
LOC124904461	2.39125	2.66922	1.80124	1.48189	0.138371	0.32923
GAS6-DT	50.8632	2.66893	0.574629	4.64462	3.4071e-06	6.52051e-05
CRABP1	1.49073	2.66736	3.16815	0.841929	0.399828
LOC105377725	16.1397	2.66334	0.683628	3.89589	9.78401e-05	0.00115516
FXYD7	10.6469	2.66303	0.829867	3.20899	0.00133203	0.00984801
NELFE	60.4332	2.66255	1.27392	2.09004	0.0366142	0.130683
TMEM52	9.0693	2.66235	1.08303	2.45823	0.0139624	0.0637756
LOC105376222	3.32309	2.66187	2.27638	1.16934	0.242266	0.469015
FLNB-AS1	44.4026	2.66101	0.696749	3.81918	0.000133898	0.00149449
RHOXF1	23.7336	2.65934	0.597647	4.44968	8.59998e-06	0.000144846
MIR6774	229.262	2.65833	0.810347	3.28048	0.0010363	0.00803436
LOC101929555	2.6528	2.6538	2.1887	1.2125	0.225322	0.447259
TRO	252.35	2.65349	0.461174	5.75376	8.72777e-09	3.6047e-07
LRRC2-AS1	2.42303	2.65316	2.24228	1.18324	0.236715	0.461756
PPM1J	728.803	2.65307	0.690287	3.84343	0.000121327	0.00137197
RORC	1.65148	2.65112	2.27628	1.16467	0.244153
NPY	8.00729	2.65074	1.7277	1.53426	0.124966	0.307461
LOC105379829	1.04617	2.65025	3.43824	0.770817	0.440815
IGLV5-52	2.24118	2.64667	1.38457	1.91155	0.0559343
LOC101928354	2.85957	2.64642	1.54212	1.71609	0.086145	0.238981
BAALC	155.692	2.64514	0.835194	3.1671	0.00153965	0.0110839
SLC8A1-AS1	22.2284	2.64405	0.834544	3.16826	0.00153353	0.0110526
DAAM1	1995.83	2.64299	0.281951	9.37392	6.98888e-21	3.65177e-18
LOC105370007	2.51527	2.64253	1.88984	1.39829	0.162027	0.363424
CARMIL2	885.857	2.63792	0.242533	10.8766	1.49088e-27	3.04519e-24
CACNA2D2	56.6561	2.63673	1.04131	2.53213	0.0113373	0.0543013
CYP2J2	77.0994	2.63503	0.594207	4.43453	9.22744e-06	0.000153686
LOC124904903	4.2942	2.63387	1.54383	1.70606	0.0879961	0.24244
LOC124906270	1.25085	2.63218	3.92317	0.670932	0.502264
OR5AN1	2.52873	2.63159	1.43571	1.83295	0.0668097	0.200557
LOC283683	5.19738	2.63113	1.01779	2.58513	0.00973411	0.0481413
DMD	540.314	2.63061	0.657949	3.9982	6.38273e-05	0.000801605
ATOSA	1149.63	2.63044	0.374126	7.03088	2.05233e-12	2.03136e-10
GPLD1	62.6568	2.62727	0.419983	6.25565	3.95857e-10	2.31016e-08
FAM163B	1.13518	2.62697	3.44477	0.762596	0.445704
C17orf113	102.22	2.62606	0.666936	3.9375	8.2336e-05	0.000997802
CTAGE9	6.28228	2.62572	1.28946	2.03629	0.0417211	0.143815
CCL19	1121.23	2.62431	0.937046	2.80062	0.00510045	0.028924
LOC107985437	3.0646	2.62368	2.53252	1.03599	0.300205	0.534978
LOC105374942	18.0184	2.62302	0.727582	3.60512	0.000312008	0.00303118
LOC124904553	2.1983	2.62265	1.94422	1.34894	0.177355
MROH5_2	2.19572	2.61939	2.20351	1.18874	0.234542
CCDC186	2501.21	2.61903	0.279065	9.38503	6.28989e-21	3.44686e-18
LOC105373209	1.39271	2.61843	2.53643	1.03233	0.301917
BCAS4	54.4597	2.61071	0.552932	4.72157	2.34031e-06	4.73286e-05
LOC124904922	60.6867	2.61068	0.722037	3.61572	0.000299516	0.00292588
LOC105374776	2.5983	2.60704	1.3505	1.93043	0.0535535	0.171982
CACNA1C-AS2_1	0.996019	2.60658	2.55279	1.02107	0.307222
AHNAK2	343.149	2.60546	0.606939	4.2928	1.76436e-05	0.000266768
LOC124903821	65.9492	2.60475	0.424426	6.13711	8.40361e-10	4.56067e-08
TBC1D13	3639.64	2.60434	0.235359	11.0654	1.84654e-28	4.1488e-25
TCF4-AS1	0.867579	2.60296	2.72035	0.956846	0.338645
TPM2	1764.24	2.60285	0.463115	5.62031	1.90614e-08	7.23432e-07
LTA_1	22.9004	2.60273	2.79417	0.931483
BVES	126.364	2.60256	0.493795	5.27052	1.3604e-07	4.02706e-06
LINC01181	134.947	2.60169	0.861695	3.01927	0.00253388	0.0166894
OR2L2	6.46495	2.60133	1.18964	2.18665	0.0287684	0.109573
LOC124909351	1.98253	2.5991	2.6856	0.967791	0.333149
FBXO2	15.645	2.59742	1.06046	2.44934	0.0143117	0.0649606
LOC124901326	2.72775	2.59567	2.31487	1.1213	0.262159	0.493109
LOC124909476	9.82285	2.59467	1.60251	1.61913	0.10542	0.274458
LOC105370094	19.6966	2.59454	0.653846	3.96812	7.24414e-05	0.000893802
LOC105372130	11.0569	2.59442	1.39758	1.85637	0.0634014	0.193547
BCL7A	311.416	2.59283	0.225875	11.479	1.68119e-30	5.39613e-27
LOC105378631	2.68847	2.59254	1.48782	1.74251	0.0814186	0.229669
GPR156	1.65991	2.59094	2.23446	1.15954	0.246237
INSYN2A	59.6864	2.5894	0.78781	3.28683	0.00101321	0.00787434
LOC105371017	26.5117	2.5879	0.809222	3.19801	0.00138378	0.0101538
GLIS2_1	4.19854	2.58686	0.984161	2.6285	0.00857635	0.0437145
HSF4	113.679	2.58578	0.449382	5.75407	8.71178e-09	3.6047e-07
IGFBP5	481.191	2.58554	1.08712	2.37834	0.0173908	0.0754173
HOXA-AS3	2.78041	2.58517	1.80158	1.43495	0.151302	0.348591
CAMKV	1.28678	2.58356	3.15294	0.819413	0.412551
LOC105378675	22.1079	2.58223	0.612211	4.21787	2.46619e-05	0.000356107
SNTA1	84.128	2.57975	0.514173	5.01728	5.24076e-07	1.28407e-05
LOC105371693	0.973041	2.57956	5.19708	0.496349	0.619648
RLN2	6.74166	2.57722	1.81644	1.41883	0.155949	0.355228
DUS4L-BCAP29	1.65351	2.57582	1.71269	1.50396	0.132591
RIMS3	464.829	2.57536	0.495816	5.19419	2.05609e-07	5.71028e-06
LOC124904615	32.3218	2.57502	0.533496	4.82668	1.38829e-06	3.03425e-05
KRT86	2.87491	2.57411	1.97946	1.30041	0.193459	0.406163
NME8	878.767	2.57043	0.515607	4.98524	6.18838e-07	1.49025e-05
PHGR1	1.57703	2.56918	2.00572	1.28093	0.200219
CHST3	5.78638	2.5659	2.02451	1.26742	0.205006	0.421377
SLC15A4	4561.96	2.56507	0.352828	7.27005	3.5935e-13	4.22717e-11
RALGPS1	234.565	2.5648	0.431606	5.94245	2.80798e-09	1.31437e-07
NRXN3	1.67902	2.56468	3.40099	0.754099	0.45079
PGGHG	1956.34	2.56433	0.364046	7.04398	1.86827e-12	1.86561e-10
LOC124901615	5.37368	2.56047	1.3274	1.92894	0.0537385	0.172346
UMODL1	100.448	2.55746	1.189	2.15092	0.0314822	0.116819
LNCAROD	7.40808	2.55671	0.938319	2.72478	0.00643447	0.0347356
CD34	1194.86	2.55666	0.89037	2.87146	0.0040858	0.0242921
SORCS1	23.0455	2.55617	1.47482	1.73321	0.0830575	0.23283
LOC124907781	8.30123	2.55575	1.30511	1.95826	0.0501993	0.164366
SERPINF2	1.68732	2.55547	2.18979	1.16699	0.243213
CAMKK1	265.458	2.55389	0.494391	5.16573	2.39496e-07	6.48313e-06
TMEM276-ZFTRAF1	1.84851	2.55222	1.46478	1.7424	0.081439
LINC01355_1	4.11005	2.5519	1.11871	2.28111	0.0225419	0.0915032
TCAF2P1_1	2.82665	2.55106	1.97957	1.28869	0.197505	0.411289
MAS1	6.32944	2.54944	1.48717	1.71429	0.0864751	0.23966
KLRC4	1.75243	2.54921	3.02421	0.842935	0.399265
OR14K1	1.01191	2.54828	2.36801	1.07613	0.281869
CDH1	4827.63	2.54751	0.888626	2.8668	0.00414645	0.0245487
LOC101929770	5.18728	2.54572	1.55611	1.63596	0.101848	0.268299
MIR3124	2.73509	2.54565	1.24763	2.04039	0.0413114	0.142754
LOC105374777	29.4777	2.54404	0.623369	4.08111	4.48217e-05	0.000593083
LOC105372132	0.817718	2.54322	4.0824	0.622972	0.533303
ANKRD20A3P	1.12763	2.54221	3.82016	0.665472	0.505749
CADM4	168.999	2.5413	0.385629	6.59001	4.39796e-11	3.22919e-09
GCAWKR	0.919672	2.54077	3.54141	0.717445	0.473099
NES	102.584	2.54043	1.68397	1.5086	0.131402	0.317626
ADGRB3	7.45926	2.53976	1.17673	2.15833	0.0309021	0.115295
LOC124900629	6.28166	2.53862	1.03333	2.45673	0.0140208	0.0639757
MPPED2	7.26718	2.5382	1.00779	2.51858	0.0117828	0.055875
LOC105373504	2.92145	2.5381	1.22139	2.07804	0.0377053	0.133496
RD3	1.37316	2.53768	3.11073	0.815781	0.414625
GPR142	1.53997	2.53732	2.74391	0.924709	0.355117
LOC101929440	1.78315	2.53715	1.54338	1.64389	0.1002
KLRC3	1.18782	2.53691	3.03	0.837264	0.402444
ITLN2	2.64875	2.53609	2.95026	0.859613	0.390002	0.625407
SULT1E1	18.9224	2.53099	1.24367	2.0351	0.0418407	0.144206
MARCHF9	445.707	2.53087	0.252077	10.0401	1.01594e-23	1.03755e-20
GSTT1-AS1	1.66753	2.52952	2.31506	1.09264	0.274553
OPN3	521.393	2.52915	0.475258	5.32163	1.0284e-07	3.1394e-06
ERBB3	9.65672	2.52709	1.01063	2.50052	0.0124012	0.0581085
FZD3	287.721	2.52661	0.874899	2.88789	0.00387833	0.023299
CCDC183-AS1	130.999	2.52628	0.396882	6.3653	1.94903e-10	1.21745e-08
FAM172BP	3.72076	2.52542	1.94463	1.29866	0.194059	0.40707
RUVBL1-AS1	2.46655	2.52506	1.94013	1.30149	0.193089	0.405869
CARD11-AS1	2.46934	2.52482	1.70899	1.47738	0.139575	0.330954
FUT2	3.61456	2.52285	1.08601	2.32305	0.0201766	0.0842923
LINC01229	1.40746	2.52214	2.20775	1.14241	0.253286
ZAR1	10.6892	2.52207	1.36644	1.84572	0.0649325	0.196736
LOC105371771	1.35893	2.52047	1.91847	1.31379	0.188916
BMS1P14	3.09743	2.51996	1.20208	2.09634	0.036052	0.12921
IGLON5	967.384	2.51439	0.910394	2.76187	0.00574716	0.0316877
LOC124902266	27.5984	2.51412	0.73472	3.42188	0.000621899	0.00529675
LOC124900486	20.8317	2.51116	0.712093	3.52645	0.00042117	0.0038814
GABBR1_1	67.8186	2.51041	1.32987	1.88771	0.0590643	0.184497
LOC105373559	2.92714	2.50964	1.91625	1.30966	0.190311	0.402061
GUSBP3_1	5.32943	2.50953	1.23608	2.03023	0.042333	0.145478
LGMN	3322.61	2.50893	0.52645	4.76575	1.88153e-06	3.92518e-05
LOC105370050	3.49985	2.50748	1.5032	1.66809	0.0952977	0.256102
MREG	795.322	2.50674	0.498555	5.02802	4.95562e-07	1.22149e-05
GIPC2	6.99533	2.50548	1.52375	1.64429	0.100116	0.265293
TRBV1	4.07681	2.50473	2.34121	1.06984	0.28469	0.518684
LINC02457	108.112	2.50459	0.95085	2.63406	0.00843715	0.0431813
IL18R1	1712.18	2.50346	0.51555	4.8559	1.19838e-06	2.67116e-05
LOC105373265	1.04542	2.50134	5.11004	0.489494	0.624492
LOC101928077	48.2394	2.49771	0.435408	5.73647	9.66693e-09	3.94903e-07
LINC00114	11.1585	2.49704	1.67266	1.49286	0.135475	0.324746
WAKMAR2	70.1168	2.49458	0.416119	5.99486	2.03655e-09	9.81916e-08
LOC105370397	3.2643	2.49408	1.25851	1.98178	0.0475039	0.15785
LOC112268227	9.10996	2.49374	1.68515	1.47983	0.138918	0.330073
LINC02625	4.83401	2.49263	1.79246	1.39062	0.164341	0.366894
STOX1	32.4463	2.49217	0.601166	4.14556	3.38988e-05	0.000467262
LTB_3	277.9	2.49073	0.826703	3.01285	0.00258806	0.0169579
SOX18	4.82018	2.48711	1.30196	1.91028	0.0560971	0.17752
LOC124903758	2.62392	2.4871	1.87689	1.32512	0.185131	0.394732
CCNP	4.17013	2.48415	1.02601	2.42116	0.0154711	0.0689964
GBA1	40.3518	2.48121	1.67869	1.47806	0.139392	0.330784
NKAIN2	28.8206	2.4812	1.07639	2.30512	0.02116	0.0872652
LOC105375216	6.61058	2.47997	1.48928	1.66521	0.0958702	0.257042
FANK1	7.02466	2.47926	0.952091	2.60401	0.00921397	0.0461891
SLC18B1	586.237	2.47886	0.452998	5.47212	4.44686e-08	1.52771e-06
TRBV28_1	1.36317	2.47831	1.75794	1.40978	0.158606
LOC105370612	1.36735	2.47723	2.21289	1.11946	0.262946
LOC105374689	1.7335	2.47636	2.04184	1.2128	0.225205
MRPL23_1	39.8403	2.47475	0.962496	2.57117	0.0101354	0.0496943
LOC124903869	1.70816	2.47073	2.35805	1.04779	0.294737
KCNT1	2.85803	2.4687	1.42368	1.73402	0.0829139	0.232544
SPON1	18.9569	2.46839	0.945959	2.6094	0.00907007	0.0456613
XXYLT1-AS2	42.2317	2.46735	0.869027	2.83921	0.00452257	0.026277
EDNRB-AS1	7.96379	2.46655	0.899373	2.74252	0.0060969	0.0333135
LINC02043	3.41376	2.46529	1.72795	1.42672	0.153662	0.352186
LOC107986558	1.74716	2.46501	1.58316	1.55702	0.119467
SPON2	418.332	2.46371	0.825822	2.98334	0.00285117	0.0182872
LOC105374795	9.61902	2.46238	0.66083	3.72619	0.0001944	0.00203626
LINC01725	2.66651	2.46084	1.3022	1.88975	0.0587913	0.183973
LOC124902866	8.37058	2.45728	1.74304	1.40976	0.158609	0.359274
MACROD2	1.25563	2.45692	2.55165	0.962874	0.335611
FGD5	13.7513	2.45666	1.22162	2.01098	0.0443275	0.150174
IRF8	39063.5	2.45639	0.516135	4.7592	1.94365e-06	4.03978e-05
LOC102724446	1.9682	2.45544	2.08608	1.17706	0.239172
LOC124905137	4.21404	2.45456	1.03361	2.37473	0.0175616	0.0758214
ADCYAP1	15.7664	2.45407	2.30657	1.06395	0.287352	0.521175
HLA-H	28.6432	2.45369	1.19825	2.04773	0.0405865	0.140855
EFCC1	38.6593	2.45191	1.13571	2.15892	0.0308565	0.115202
HES7	4.39154	2.45119	1.82264	1.34485	0.178673	0.386298
IL19	0.893314	2.44955	3.41463	0.717368	0.473147
DDX51_1	50.4743	2.44911	0.754184	3.24737	0.00116478	0.0088593
NUGGC	5.666	2.44544	1.78176	1.37249	0.169911	0.374014
SCAMP5	860.43	2.44507	0.629355	3.88504	0.000102311	0.00119598
LOC105375172	7.96454	2.44495	0.782556	3.12431	0.00178222	0.0125448
LOC124901275	6.13091	2.44437	1.38902	1.75977	0.0784462	0.224041
CARNS1	59.2157	2.44355	0.51881	4.70992	2.47815e-06	4.9669e-05
SNORA77	2.74326	2.44335	1.67369	1.45985	0.144331	0.337865
CYYR1	404.722	2.44121	0.469612	5.19835	2.01061e-07	5.62008e-06
MGLL	2043.31	2.44062	0.338665	7.20659	5.73704e-13	6.51009e-11
LOC105376436	90.431	2.43783	1.43636	1.69723	0.0896528	0.245448
LOC124901388	9.91095	2.43751	0.965242	2.52528	0.0115605	0.0551118
SULF2	2781.7	2.43173	0.737744	3.29617	0.000980136	0.00768589
LOC101928636	4.27857	2.43152	1.75499	1.38549	0.165902	0.368965
SMCO3	5.26303	2.43073	1.50688	1.61309	0.106725	0.276894
LOC124904253	1.36912	2.43022	2.54616	0.954464	0.339849
LOC124901290_1	3.19893	2.42844	1.07613	2.25664	0.0240305	0.0960194
LINC01539	6.92023	2.42771	1.45176	1.67225	0.0944748	0.254729
PDE3A	475.144	2.42723	1.68467	1.44078	0.149647	0.346412
CADPS2	1.37389	2.42606	2.13443	1.13663	0.255692
LINC00504	21.1296	2.42541	0.908734	2.669	0.0076078	0.0397239
LOC124902250	4.56072	2.42406	1.63397	1.48355	0.13793	0.328667
SEMA7A_1	321.705	2.42382	0.963662	2.51522	0.0118959	0.0562925
LTB	13.7914	2.42301	0.822223	2.9469	0.00320974	0.0200491
SV2C	9.2175	2.42245	1.00085	2.42038	0.0155044	0.0691037
LOC124902231	1.0358	2.41939	3.14958	0.768162	0.442391
ZDHHC14	654.462	2.4192	0.394978	6.12489	9.07453e-10	4.85444e-08
LOC124903741	880.505	2.41843	0.581325	4.16019	3.17979e-05	0.000443473
LOC105374296	16.4737	2.41794	0.725229	3.33403	0.000855974	0.00685389
LOC105372997	2.22169	2.41483	1.7297	1.3961	0.162684
LOC124902978	155.125	2.41387	0.723299	3.33731	0.000845938	0.00680104
LSP1	4.19444	2.41338	1.23164	1.95948	0.0500571	0.164068
IER3_5	2.18689	2.4132	2.00299	1.2048	0.228282
TMBIM7P	4.31305	2.4129	1.63124	1.47918	0.139092	0.33035
LOC124906023	2.89569	2.41289	1.43362	1.68307	0.0923611	0.250801
LOC102724638	4.87687	2.41124	1.51045	1.59637	0.110407	0.283144
HERC2P7	2.35183	2.40873	1.64302	1.46604	0.142636	0.335539
LOC105377063	1.34378	2.40829	2.52576	0.953491	0.340341
ESRP2	49.6482	2.4076	0.389917	6.17464	6.63126e-10	3.67879e-08
LOC124902372	490.662	2.40667	0.7436	3.23651	0.00121001	0.00913831
CHRNB1_1	7.2946	2.40651	1.34203	1.79318	0.0729438	0.2129
ADCK5_1	29.3574	2.40425	1.38391	1.73729	0.0823365	0.23159
LOC101928834	117.598	2.40413	1.69447	1.41881	0.155954	0.355228
ZBTB9	2.85556	2.40372	2.28729	1.05091	0.293302	0.527826
LOC124900190	88.6733	2.40325	0.373722	6.4306	1.27103e-10	8.42407e-09
MIR27B	1.13155	2.40149	2.15428	1.11476	0.264955
LOC124904309	5.41029	2.40058	0.925642	2.59342	0.00950279	0.0472155
LOC100128885	6.14836	2.39824	1.78644	1.34246	0.179445	0.387448
KLHL33	6.14049	2.39716	1.23881	1.93504	0.0529851	0.170579
LOC107985515	3.3712	2.39662	2.6115	0.917718	0.358767	0.59504
LTB_5	42.0564	2.39627	0.931098	2.5736	0.0100647	0.0494174
LOC124909410	23.9154	2.39477	0.64244	3.72762	0.000193297	0.00202754
RTBDN	1.13303	2.39466	2.72814	0.877764	0.380072
ARHGAP42	418.521	2.39281	0.470425	5.08649	3.64746e-07	9.35516e-06
RDH13_4	1.47006	2.39201	2.91796	0.819754	0.412357
BSPRY	354.557	2.39172	0.375184	6.37478	1.8323e-10	1.15967e-08
TEX45	1.83392	2.39049	1.86032	1.28499	0.198795
LOC124902489	4.30726	2.38926	1.11947	2.13428	0.0328197	0.120578
FLNB	3973.69	2.38862	0.412375	5.79235	6.94089e-09	2.95356e-07
HEMGN	2360.88	2.3882	0.899483	2.65508	0.00792893	0.0410288
NHERF2	108.956	2.38721	0.486114	4.9108	9.07048e-07	2.10098e-05
CORT	6.81884	2.384	1.0343	2.30494	0.02117	0.0872652
LOC124901740	13.7278	2.38364	0.640652	3.72064	0.000198718	0.00206573
CD200R1L-AS1	2.59291	2.38319	1.70113	1.40095	0.16123	0.362497
SNORD72	1.75956	2.38166	1.95618	1.21751	0.223412
GFUS_1	89.2989	2.38131	1.04462	2.2796	0.0226316	0.0918177
LOC105376542	3.00313	2.3812	1.56922	1.51744	0.129155	0.314257
LOC124902141	84.0628	2.38066	0.457426	5.20447	1.94551e-07	5.49142e-06
MYOM1	1121.44	2.38045	0.510124	4.66642	3.06492e-06	5.97765e-05
LOC124904486	4.79646	2.38003	1.05988	2.24556	0.0247322	0.0980731
CALN1	110.29	2.37995	1.03222	2.30565	0.0211302	0.0871587
BTBD7_1	4.02029	2.37917	2.00124	1.18885	0.234499	0.458629
LOC124903725	2.00097	2.37894	2.17342	1.09456	0.273708
LOC105375614	2.07006	2.37834	1.91095	1.24458	0.213285
LTB_2	19.3577	2.37737	1.04515	2.27466	0.0229262	0.0927783
DIO2	6.27544	2.37518	1.21047	1.96219	0.0497404	0.16332
CYFIP2	8237.98	2.37461	0.346623	6.85072	7.34786e-12	6.3742e-10
DPP4-DT	14.9665	2.37428	0.692096	3.43056	0.000602337	0.00516144
HERC2P10	1.80965	2.37384	1.96216	1.20981	0.226352
LINC01215	654.085	2.37373	0.407483	5.82534	5.69965e-09	2.48178e-07
DYM-AS1	2.24581	2.37334	1.74543	1.35974	0.173911
LINC00597	5.47645	2.37198	0.887642	2.67222	0.0075351	0.0393992
GRIFIN	2.64561	2.36764	1.52775	1.54976	0.1212	0.301196
TEX15	122.763	2.3668	1.88794	1.25364	0.209972	0.42806
ZER1	3120.87	2.36655	0.300459	7.87642	3.36881e-15	5.40646e-13
LOC124902055	1.22765	2.36569	1.94768	1.21462	0.224513
LOC107986820	837.979	2.36255	0.566598	4.16971	3.04982e-05	0.000429613
LOC105378825	8.24445	2.36208	0.842238	2.80452	0.00503912	0.0286703
LOC105378099	7.28599	2.36066	1.33182	1.7725	0.0763119	0.219733
LOC124909489	8.58064	2.36046	1.58553	1.48874	0.136555	0.326399
LOC124904209	12.6287	2.36044	0.587786	4.01581	5.92408e-05	0.000751566
LINC02458	18.2116	2.35953	1.7515	1.34715	0.177933	0.38535
LILRB4_4	108.207	2.3585	0.870457	2.70949	0.0067386	0.0359883
CYP4F22	7.19364	2.35812	1.69235	1.3934	0.1635	0.365549
LOC105376352	1.4496	2.35666	2.70987	0.869659	0.384487
TRBVB_1	2.58806	2.35581	2.57728	0.914069	0.360681	0.59698
ARSI	0.89293	2.35581	2.572	0.915945	0.359696
LINC01792	1.67049	2.35488	2.30126	1.0233	0.306164
PPP1R16B	3628.69	2.34569	0.516322	4.54307	5.54404e-06	9.99707e-05
LOC107985253	7.59979	2.34355	1.27145	1.84321	0.0652987	0.19754
LOC124903530	40.6048	2.34353	0.596565	3.92836	8.55259e-05	0.00102814
LINC03052	1.89952	2.33977	2.52626	0.92618	0.354352
DHX16_6	26.983	2.3372	0.847065	2.75918	0.00579469	0.0319184
LTB_7	18.8644	2.33194	0.991547	2.35182	0.0186819	0.079377
LOC124901407	3.14222	2.33045	1.58819	1.46736	0.142277	0.334977
LOC105375919	1.22595	2.32954	2.49955	0.931985	0.351344
PROX1	7.37843	2.3281	1.09644	2.12332	0.0337274	0.122969
TMEM150C	75.8055	2.32763	1.18983	1.95627	0.0504328	0.164857
CIB2	554.769	2.3274	0.225521	10.3201	5.71637e-25	6.75975e-22
LINC03049	5.97849	2.32603	1.2535	1.85563	0.0635062	0.193728
LOC105377296	13.5132	2.32568	1.33619	1.74053	0.0817664	0.230303
WDR64	3.20029	2.32445	1.51025	1.53912	0.123776	0.305402
MIR4524B	0.711555	2.32435	3.43806	0.676065	0.498999
LOC124904525	2.48003	2.32273	1.51929	1.52883	0.126307	0.309651
TAMALIN	176.556	2.32212	0.925665	2.5086	0.0121211	0.0570218
ZNF780A_1	1.11172	2.32177	3.47021	0.669056	0.50346
LOC105374904	1.05229	2.32131	3.50509	0.662269	0.507799
ADGRG1	510.942	2.32126	0.633821	3.66232	0.000249941	0.00250924
CA9	2.07797	2.32122	1.82943	1.26882	0.204506
ALDH8A1	14.0298	2.32017	0.77088	3.00976	0.00261454	0.0170836
LHFPL3-AS2	3.09876	2.31943	1.41712	1.63672	0.101689	0.268032
C17orf99	317.802	2.3186	0.810144	2.86196	0.00421031	0.0248678
LCN15	4.9477	2.31839	1.60466	1.44479	0.148518	0.344578
LOC105373456	54.5961	2.31682	0.534509	4.33448	1.46108e-05	0.00022671
AFF3	1040.83	2.31669	0.655584	3.53377	0.00040967	0.0038035
NAPEPLD	22.0604	2.3158	0.61907	3.74076	0.000183461	0.00194613
ALDH5A1	431.772	2.31532	0.331827	6.97748	3.00527e-12	2.87329e-10
FEZ1	55.5463	2.31429	1.00649	2.29936	0.0214842	0.0880409
NCKAP1	249.688	2.31375	1.02605	2.25502	0.0241322	0.0963228
PROM1	193.227	2.3131	0.869557	2.66009	0.00781189	0.04055
SLC35F3-AS1	6.8132	2.31272	1.0675	2.16647	0.0302754	0.113731
RNASE6	2836.77	2.31171	0.529771	4.3636	1.27937e-05	0.000203145
KCNN3	29.6434	2.31098	0.867243	2.66474	0.00770482	0.0401027
LOC101928387	10.284	2.31029	0.714768	3.23222	0.00122833	0.00925489
HGD	37.9948	2.30926	0.962932	2.39816	0.0164779	0.0723282
LOC124904599	1.38405	2.30858	2.30908	0.999783	0.317416
SOX13	135.337	2.30509	1.78501	1.29136	0.196579	0.410248
LOC124902601	8.76012	2.30479	1.08204	2.13005	0.0331676	0.121429
PIM2_1	109.064	2.30394	0.679158	3.39236	0.000692944	0.00576419
LINC00106_1	2.28813	2.30248	1.1885	1.9373	0.0527087	0.17003
ODAPH	1.95296	2.30188	1.82357	1.26229	0.206843
LOC284412	1.33338	2.30102	2.29208	1.0039	0.315428
COL28A1	4.21872	2.30068	1.01022	2.2774	0.0227624	0.092232
ENDOG	104.037	2.30037	0.456064	5.04398	4.55949e-07	1.14206e-05
LOC107985656	12.6439	2.29989	0.825008	2.78772	0.00530804	0.0298227
SNAI1	403.128	2.29775	0.491995	4.67027	3.00804e-06	5.89743e-05
HPGD	2038.28	2.29711	1.56019	1.47233	0.140933	0.332928
AMHR2	154.305	2.29594	2.17956	1.0534	0.292158	0.526316
LOC102723733	13.8573	2.29557	1.08977	2.10647	0.035164	0.126856
AKT3_1	2.26969	2.29406	1.46698	1.5638	0.117865	0.295991
CFAP99	3.96388	2.29329	1.35388	1.69386	0.0902922	0.246409
LOC124903822	5.14873	2.29316	1.02106	2.24585	0.0247133	0.0980329
WWTR1	3.82335	2.2904	1.14101	2.00735	0.0447127	0.151023
LOC101927262	6.38382	2.29005	1.00382	2.28134	0.0225284	0.0914981
PPP2R3B_1	8.50295	2.28878	1.56284	1.4645	0.143057	0.336178
LOC107986058	10.4523	2.28871	1.3621	1.68028	0.0929026	0.251685
LINC02207	16.5045	2.28751	0.699982	3.26796	0.00108327	0.00834382
LOC101927268	8.10415	2.28658	0.933276	2.45006	0.0142833	0.0648598
GLYATL2	9.01647	2.28532	0.893947	2.55643	0.0105751	0.0513702
EBF1	211.445	2.28507	0.780567	2.92745	0.00341749	0.0210967
LAMA5	211.943	2.28414	0.502592	4.54472	5.50083e-06	9.9351e-05
SEPTIN6	1038.77	2.28339	0.476692	4.79008	1.66716e-06	3.54043e-05
LOC124904620	0.823513	2.28293	3.02502	0.754683	0.450439
TF	15.8521	2.28153	0.873301	2.61253	0.00898743	0.0453469
MS4A4A	176.033	2.27717	0.386858	5.88632	3.94887e-09	1.76739e-07
LOC107984772	1.50319	2.27688	2.22324	1.02413	0.305774
SNORA13	2.50865	2.27585	1.75522	1.29662	0.194763	0.407899
LOC124902540	1.51228	2.27567	2.19289	1.03775	0.299387
PPEF2	8.19911	2.2751	0.700796	3.24646	0.00116852	0.00888168
CAVIN2-AS1	122.368	2.27487	1.14559	1.98576	0.0470599	0.156908
NIPA1	159.833	2.2748	0.653819	3.47925	0.000502813	0.0044706
LOC124908047	45.3974	2.2736	0.581658	3.90882	9.27491e-05	0.001102
LILRA2_2	0.926732	2.27143	2.72619	0.833189	0.404738
DNAI3	28.2278	2.27073	0.846614	2.68214	0.00731538	0.0385103
PIP4K2B	1.071	2.26918	2.84174	0.798516	0.424571
ADGRL2	5.93149	2.26787	1.77502	1.27766	0.20137	0.416455
MIR331	2.31495	2.26735	1.75908	1.28894	0.197419	0.4112
LOC105372633	3.15143	2.26672	1.10214	2.05664	0.0397206	0.138707
GABRR1	0.387912	2.26645	5.17445	0.438009	0.66138
LOC105373737	16.7477	2.26596	0.7568	2.99413	0.0027523	0.0177646
LOC105371910	1.93213	2.26481	1.69122	1.33915	0.180521
TRMT9B_1	2.92769	2.26388	2.09338	1.08145	0.279498	0.512216
FSD1	16.4925	2.26304	0.960959	2.35498	0.0185238	0.0788694
LOC102724219	2.81386	2.25908	1.7907	1.26156	0.207106	0.424338
STX16-NPEPL1	42.2095	2.25852	0.556303	4.05987	4.9099e-05	0.000641743
LOC124903398	8.88842	2.25757	1.52829	1.47718	0.139627	0.331028
LOC124900602	4.36571	2.25737	1.73813	1.29874	0.194034	0.407065
LOC124901789	13.1484	2.25625	0.973445	2.3178	0.0204601	0.0851135
LOC105375059	9.41473	2.25527	1.03771	2.17331	0.029757	0.112397
PTPRB	21.127	2.25503	1.35267	1.6671
LOC101928923	0.913231	2.25116	3.66104	0.614897	0.538623
RAB3B	77.1292	2.24919	1.0992	2.04621	0.0407356	0.141198
CABP4	10.2852	2.24733	1.12627	1.99537	0.0460021	0.154504
SOCS3-DT	2.31647	2.2456	1.64274	1.36698	0.17163	0.37641
CCDC13	29.3677	2.24366	0.652412	3.43903	0.000583805	0.00503916
LOC100132781	3.0878	2.24337	2.08895	1.07392	0.282858	0.51648
CDHR5	60.1404	2.24267	0.738272	3.03773	0.00238366	0.015859
LOC124903450_1	18.3173	2.24252	1.1304	1.98384	0.0472737	0.157348
LOC124906285	11.9295	2.24242	1.53874	1.45731	0.145032	0.338937
SIGLEC6	2745.51	2.24112	0.664369	3.3733	0.000742732	0.00612393
LOC102724745	17.9869	2.2407	0.900564	2.48811	0.0128424	0.0597644
TFPT_3	1.17123	2.23556	5.21383	0.428775	0.668087
PTPRG	6.97254	2.23531	1.6238	1.37659	0.168638	0.372196
LOC124903518	10.4445	2.2333	2.61382	0.854421	0.392872	0.627589
SERPINC1	2.49015	2.22993	1.60004	1.39368	0.163416	0.365481
RHBDF1	72.5857	2.22875	1.03481	2.15377	0.0312583	0.116181
SLC44A2	3730.2	2.22844	0.365959	6.08933	1.13386e-09	5.86996e-08
RBM38-AS1	26.475	2.22842	0.778514	2.8624	0.00420442	0.0248461
LOC105378100	12.012	2.22821	0.689315	3.2325	0.00122714	0.00925213
ADCY10P1	117.452	2.22771	0.364996	6.10337	1.03852e-09	5.49023e-08
LOC124903621	8.99843	2.22765	2.17926	1.02221	0.306683	0.541285
IL6R-AS1	12.4999	2.22672	0.569124	3.91255	9.13282e-05	0.00108627
LOC107986415	1.36757	2.2266	2.31348	0.962447	0.335825
ABCF2-H2BK1	1.99718	2.22608	1.30632	1.70408	0.088366
LOC105376426	0.952493	2.22579	4.33856	0.513026	0.607933
LOC646214	1.46044	2.22512	2.86517	0.776609	0.43739
CAMK2N2	2.0882	2.22397	2.02786	1.09671	0.272769
LOC105375021_1	4.93134	2.22366	3.1552	0.704759	0.48096	0.705941
LOC105373724	3.45449	2.22359	1.62431	1.36894	0.171018	0.375583
FLG-AS1	5.20035	2.2232	1.0677	2.08224	0.0373209	0.132531
GABBR1_4	11.0011	2.22293	0.947148	2.34697	0.0189268	0.0802352
NRL	3.14854	2.2211	1.61074	1.37893	0.167916	0.371222
FCHSD2	6730.05	2.22023	0.319086	6.95811	3.44879e-12	3.21525e-10
RGS2-AS1	2.44121	2.21849	1.32007	1.68058	0.0928439	0.251661
LOC101927560	1.94328	2.21818	1.38501	1.60157	0.109252
KRT1	231.352	2.21771	2.61266	0.848832	0.395975	0.630127
TSPAN7	37.871	2.21728	0.96105	2.30714	0.021047	0.086943
MIR5192	2.02207	2.21719	1.60068	1.38516	0.166004
GRID2IP	5.43506	2.21635	1.19957	1.84763	0.0646559	0.19623
LOC124905052	3.43639	2.21409	1.21707	1.8192	0.0688812	0.204685
H3C13	6.49039	2.21305	0.899264	2.46095	0.0138568	0.0634469
PPP1R14B-AS1	47.9471	2.21164	0.444133	4.97968	6.36883e-07	1.53043e-05
URAD	1.38313	2.21128	2.28962	0.965787	0.334151
SRPX2	10.8738	2.21115	1.30181	1.69852	0.0894098	0.244983
ST14	676.204	2.20768	0.65093	3.39159	0.00069489	0.00577824
C11orf80	212.966	2.20741	0.316074	6.98384	2.8721e-12	2.75771e-10
ABCA9	337.89	2.20721	0.897561	2.45912	0.0139278	0.0636835
LOC729609	2.15406	2.20489	1.67591	1.31564	0.188296
DCT	1.96709	2.20431	1.90463	1.15734	0.247133
NHLRC4	145.48	2.20285	0.803775	2.74063	0.00613215	0.0334573
AGR2	6.09848	2.20228	1.36327	1.61544	0.106216	0.276114
LINC00996	1085.17	2.19855	0.520755	4.22185	2.42305e-05	0.000351006
CLEC4OP	233.305	2.19819	2.53849	0.865944	0.386521	0.622222
MTSS2	665.892	2.1975	0.505256	4.34929	1.36582e-05	0.0002155
CALB2_1	22.4859	2.19683	3.33032	0.659646	0.509481	0.727274
LOC124903789	3.18336	2.19637	1.30067	1.68864	0.0912876	0.248672
SGSM3	1958.61	2.19513	0.24966	8.79247	1.46306e-18	4.76407e-16
FMNL3	6546.36	2.19479	0.352797	6.22111	4.93649e-10	2.82221e-08
LOC105369957	162.215	2.19382	0.810411	2.70704	0.00678855	0.0361863
CYP2D7_2	1.23122	2.19331	3.09944	0.707647	0.479164
IL18RAP	462.487	2.19286	0.528658	4.14798	3.35426e-05	0.00046349
C2orf81	49.2618	2.19104	0.425267	5.15215	2.57521e-07	6.89629e-06
LOC105371870	104.687	2.18884	0.507587	4.31224	1.61606e-05	0.000247172
SHANK3_1	66.9961	2.18846	0.773414	2.82962	0.0046604	0.0268901
ADORA2A	2.56752	2.18831	1.71113	1.27886	0.200945	0.415886
LOC105376876	11.0399	2.1875	0.809028	2.70386	0.00685397	0.0364399
LOC105377035	6.75947	2.18732	1.16575	1.87633	0.0606106	0.187692
LSP1_1	421.159	2.18697	0.873377	2.50404	0.0122785	0.0576175
NOSTRIN_1	3.1249	2.18597	1.42468	1.53436	0.124941	0.307433
RHPN1	223.26	2.18572	0.502884	4.34636	1.38414e-05	0.000218084
MYO5C	66.0334	2.18422	0.703339	3.10551	0.00189953	0.0132374
LOC124903704	3.98723	2.18336	0.932359	2.34176	0.0191932	0.0811657
TNFRSF4	1253.08	2.18314	0.567628	3.84607	0.000120027	0.00136063
SMIM11	12.2021	2.18244	1.49769	1.4572	0.145061	0.338937
GMPR2	97.0541	2.18234	0.951927	2.29255	0.021874	0.0893573
CFAP61	2.24081	2.17717	1.61514	1.34798	0.177666
LOC124904942	20.3337	2.17702	0.981566	2.2179	0.0265615	0.10325
PFKFB2	1118.43	2.17658	0.290555	7.49111	6.82955e-14	9.13371e-12
AS3MT	1.86018	2.17614	1.52662	1.42547	0.154023
PAQR5-DT	1.43731	2.17282	1.83988	1.18095	0.237621
LINC00907	3.44169	2.17255	1.2318	1.76373	0.0777782	0.222557
LINC02235	4.46811	2.1712	1.21804	1.78253	0.0746624	0.216426
LOC107986855	11.5676	2.17077	1.05881	2.0502	0.0403451	0.140169
LINC02390	148.014	2.16917	0.600988	3.60934	0.000306982	0.00299101
PLCG1	408.383	2.16808	0.291752	7.43126	1.07572e-13	1.35024e-11
LOC105376506	45.3074	2.16511	0.536181	4.03802	5.39037e-05	0.000694045
LRIG3	1.57539	2.16488	3.11602	0.694757	0.487208
MIR4730	1.67968	2.16458	1.87374	1.15522	0.248001
LINC01393	7.64316	2.16392	0.780666	2.77189	0.00557322	0.0309488
CYB561A3	2982.94	2.1631	0.316003	6.84518	7.63782e-12	6.57496e-10
LOC107987101	2.34161	2.16298	3.32704	0.650121	0.515614	0.731504
CBLN3	625.2	2.1594	0.616539	3.50246	0.000460983	0.00418311
CEP126	15.1709	2.15932	0.766629	2.81664	0.00485285	0.0278225
CYP2D6	4.03436	2.15847	1.44541	1.49333	0.13535	0.324552
XIRP2	42.0517	2.15779	1.61602	1.33525	0.181795	0.390682
ABCB6	838.443	2.15746	0.337945	6.38406	1.72454e-10	1.1039e-08
COL15A1	89.0458	2.15202	0.944266	2.27904	0.0226647	0.0919355
LOC105372210	0.816708	2.15181	4.3476	0.494942	0.620641
HOXB2	346.935	2.14461	0.402464	5.32871	9.89155e-08	3.04443e-06
LOC124903348	22.6205	2.14054	0.398668	5.36923	7.90751e-08	2.51296e-06
TUBGCP5	14.7697	2.13898	1.17535	1.81986	0.0687797	0.204519
LOC102723904	2.88345	2.1386	1.65225	1.29435	0.195544	0.408903
LOC105369812	2.35634	2.13722	2.14005	0.998677	0.317951	0.552849
LINC00861	8.08126	2.13721	1.4576	1.46625	0.142579	0.335512
LRFN2	1.40528	2.13657	5.21942	0.409351	0.682282
DEFA1_1	1.12241	2.13657	5.21942	0.40935	0.682283
ACHE	438.663	2.13656	0.476418	4.48464	7.30387e-06	0.00012527
LOC124905110	0.696557	2.13654	5.21943	0.409344	0.682287
ULK4P3_2	0.550397	2.13651	5.21943	0.409339	0.682291
VARS1_4	13.0038	2.13621	1.40391	1.52161	0.128106	0.312416
SEBOX	3.18982	2.13466	1.37135	1.55661	0.119563	0.298716
TRDJ3	4.7478	2.13377	1.41897	1.50375	0.132645	0.319771
WNT8B	6.87425	2.13377	0.767634	2.77967	0.00544146	0.0303673
GPR17	1.91822	2.13168	4.66097	0.457346	0.647422
LOC105374789	23.3075	2.13138	0.625711	3.40634	0.00065841	0.00554882
GMFG_1	0.807926	2.13134	4.62765	0.460568	0.645109
GUSBP16_2	6.64679	2.13115	0.9795	2.17576	0.0295734	0.111842
CNTN5	0.738207	2.13093	4.59076	0.464179	0.642519
MXD4	853.05	2.13089	0.396035	5.38055	7.42573e-08	2.38214e-06
LOC124903073	0.962426	2.13039	4.53988	0.46926	0.638884
P3H2-AS1	0.802132	2.13025	3.46372	0.61502	0.538542
HSPA1A	1.32115	2.13019	2.06754	1.0303	0.302867
LOC107986299	3.53758	2.13013	1.64909	1.2917	0.196463	0.41012
HBEGF	852.816	2.13004	0.555491	3.83453	0.000125807	0.00141615
FRMPD2	5.46537	2.12998	2.22916	0.955507	0.339321	0.574936
KRT7	0.789642	2.12939	4.45693	0.477771	0.632813
NT5DC4	79.6796	2.12935	0.489464	4.35037	1.35911e-05	0.000214592
OR52N4	81.7761	2.12855	0.667928	3.1868	0.00143857	0.0104907
SNHG32	1.16377	2.12775	4.32577	0.491877	0.622806
LOC124902615	1.09608	2.12763	4.3165	0.492907	0.622079
TUBA3FP	5.52968	2.12736	1.67597	1.26933	0.204322	0.420471
LINC00398	12.6936	2.12721	0.8061	2.63889	0.00831767	0.0426768
TARDBPP3	1.83763	2.1266	2.14919	0.98949	0.322424
CLNK	365.248	2.1254	0.732572	2.90129	0.00371626	0.0225912
LOC105373346	3.14823	2.12494	1.75123	1.2134	0.224979	0.446815
FIBCD1	1.27373	2.12414	4.07763	0.520925	0.602419
CFAP95	1.66964	2.12303	4.00912	0.52955	0.596424
OR2L13	13.2422	2.12254	1.42974	1.48456	0.137661	0.328247
LOC124903293	13.0163	2.12238	1.20924	1.75514	0.0792348	0.225491
LOC105378575	14.7325	2.12224	0.848921	2.49992	0.012422	0.0581937
VTRNA1-3	1.14953	2.12178	3.93615	0.539049	0.589853
DACT1	98.827	2.11997	0.465282	4.5563	5.20621e-06	9.47919e-05
LINC02334	9.46489	2.11979	0.792349	2.67532	0.00746569	0.0391149
HYAL4	1.0495	2.1185	3.76625	0.562495	0.573779
SARM1	25.9771	2.11555	0.505513	4.18496	2.85215e-05	0.000404815
LINC02044	5.26653	2.11534	0.979435	2.15976	0.0307912	0.114996
LOC100505942	4.09134	2.11465	1.14712	1.84344	0.0652647	0.197464
SHROOM2	1.10109	2.11388	3.56274	0.59333	0.55296
CYP2U1	213.649	2.1134	0.467819	4.51757	6.25538e-06	0.000109887
SIGLECL1	17.2121	2.11032	0.772246	2.7327	0.00628173	0.0341078
LINC02884	1.06022	2.1093	3.39257	0.621742	0.534112
RIC3	23.7194	2.10638	1.05256	2.00119	0.0453716	0.152766
LOC124901271	6.90139	2.1063	1.07174	1.96531	0.0493784	0.162435
LOC124901095	2.10753	2.10627	1.31312	1.60402	0.108709
LOC124900476	20.1027	2.10612	1.53143	1.37527	0.169049	0.372788
NR2E3	4.80166	2.10475	1.1161	1.88581	0.0593206	0.18501
PCED1B	319.728	2.10455	0.292466	7.19587	6.20633e-13	7.00722e-11
LOC107984988	9.95026	2.10406	0.820731	2.56364	0.0103582	0.0505603
MUC4_3	0.825279	2.104	3.22498	0.652408	0.514138
SH2D3A	110.541	2.10383	0.485036	4.33747	1.44131e-05	0.000224572
KPTN	378.144	2.10376	0.202584	10.3847	2.91155e-25	3.84804e-22
LOC124903384	8.10828	2.10291	0.789494	2.66362	0.00773047	0.0402242
ANGPTL4	10.0492	2.10194	0.759638	2.76703	0.00565691	0.0312668
OVGP1	28.8757	2.10178	0.535828	3.92249	8.76391e-05	0.0010494
LOC101927636	6.83302	2.10177	1.35931	1.54621	0.122054	0.302513
DSG2-AS1	3.38692	2.10152	1.26577	1.66027	0.0968597	0.259046
RNF157-AS1	2.3922	2.10002	1.74075	1.20639	0.227667	0.45042
MYO6	41.2571	2.09819	1.81358	1.15693	0.2473	0.474982
LOC124901675	1.7722	2.09358	2.87029	0.729396	0.465759
HOXB5	1.33985	2.09251	2.93963	0.711828	0.476571
UNC5CL	89.3045	2.09236	0.336771	6.21302	5.19773e-10	2.94163e-08
MIR570HG_2	10.0732	2.09024	1.25458	1.66609	0.0956959	0.256666
RGS1	2509.78	2.08979	0.537101	3.89087	9.98844e-05	0.00117436
RAMP1	101.665	2.08958	1.22447	1.70652	0.0879109	0.242264
TRIM73	4.75932	2.08846	0.974257	2.14365	0.0320613	0.118343
RXRB_3	5.8618	2.0881	1.40804	1.48298	0.138078	0.328882
HOXB-AS1	69.2901	2.0878	0.50513	4.1332	3.57754e-05	0.000488931
SFRP4	11.3645	2.08769	0.955611	2.18466	0.0289134	0.110013
FBLN5	19.6983	2.08745	0.741406	2.81553	0.00486964	0.0278897
GLUD2_1	3.97433	2.08666	0.947258	2.20284	0.0276058	0.106294
SLC12A2	1206.23	2.08622	0.307716	6.77967	1.20447e-11	9.63061e-10
IQSEC1	5603.31	2.08622	0.340526	6.12645	8.98596e-10	4.82961e-08
LOC124902912_1	23.9396	2.08618	0.809577	2.57688	0.00996961	0.0490469
SINHCAF_1	1.19844	2.08563	2.80473	0.743612	0.457111
FCRLA	245.658	2.08479	0.541731	3.84838	0.000118899	0.00135271
ASCL3	3.08097	2.08477	1.29657	1.60792	0.107854	0.279081
LRP2BP	46.0213	2.08287	0.578159	3.60259	0.000315068	0.00305522
C5orf52	2.36569	2.08046	2.71603	0.765991	0.443682	0.673011
CTSF	37.1092	2.07919	0.757926	2.74326	0.00608329	0.0332553
ACSL6	3.14464	2.07874	2.68881	0.773106	0.439459	0.669885
UBE2Q2P1	4.73512	2.07756	1.52277	1.36433	0.172463	0.377675
LOC101929255	1.91086	2.077	2.46579	0.842327	0.399605
LDB3	1.92867	2.07463	2.11844	0.979315	0.327424
LOC124902143	16.4485	2.07363	1.23128	1.68413	0.0921566	0.250402
TMEM200A	39.0703	2.07141	1.02262	2.02558	0.0428077	0.146751
LOC124904623	20.4774	2.07131	0.86146	2.40442	0.0161981	0.0714325
NUDT11	17.7656	2.07109	1.29847	1.59502	0.110708	0.283689
EP400P1_1	25.5207	2.07054	1.06704	1.94045	0.0523245	0.169203
SLC12A3	1268.61	2.06935	0.720931	2.87038	0.00409979	0.0243431
HHAT	6.23646	2.06841	1.03038	2.00743	0.0447037	0.151015
DTX4	566.37	2.06839	0.415865	4.97371	6.56833e-07	1.57332e-05
LOC105372270	2.6072	2.06643	1.87413	1.10261	0.270198	0.50226
PDGFRB	326.534	2.06619	0.891118	2.31865	0.0204139	0.0849838
SAMD14	147.743	2.06431	0.77416	2.66652	0.00766419	0.0399627
SYNPO2L-AS1	3.94334	2.064	1.26622	1.63005	0.103091	0.270559
IRF2BPL	2344.08	2.06353	0.456198	4.52333	6.08741e-06	0.000107356
KLF12	717.112	2.06271	0.41351	4.9883	6.0912e-07	1.47158e-05
ARHGAP27_2	32.028	2.06241	0.719159	2.86781	0.00413317	0.0244766
LOC107987011	5.85934	2.06188	1.06877	1.92921	0.0537046	0.172346
SPRN	9.8729	2.06128	1.0069	2.04716	0.0406425	0.141006
LOC124906245	1.88755	2.06012	2.44305	0.843256	0.399085
ITGB8	301.285	2.05981	0.755749	2.72551	0.00642015	0.034675
METRN	47.3513	2.05886	0.463161	4.44523	8.7799e-06	0.000147104
LOC124903461	6.48624	2.05872	1.12194	1.83497	0.0665106	0.200032
JAM2	21.0498	2.05859	0.582625	3.5333	0.000410407	0.00380562
UMODL1-AS1	2.88751	2.05852	1.51852	1.35561	0.175223	0.381214
SEC61A2	756.449	2.05728	0.370266	5.55621	2.75689e-08	9.95848e-07
FAM238A	9.76144	2.05722	0.670019	3.0704	0.00213776	0.0145065
RND2	5.59194	2.05622	1.05166	1.95522	0.0505565	0.165078
NUDT10	1.73167	2.05516	2.38985	0.859956	0.389813
LOC107985474	5.09021	2.05513	0.751819	2.73354	0.00626568	0.0340442
LOC124901785	1.32025	2.05473	2.70241	0.760331	0.447057
MAN1A1	7391	2.0546	0.364613	5.635	1.75055e-08	6.73481e-07
LOC105376627	40.7725	2.05401	0.904353	2.27125	0.0231321	0.093393
HOXC4	1.06109	2.05333	3.2191	0.637858	0.523566
GABRD	0.56329	2.05257	5.12346	0.400622	0.688698
LOC107986934	3.4558	2.05245	1.39648	1.46973	0.141635	0.333986
KBTBD12	26.9216	2.05033	1.37851	1.48735	0.136923	0.327067
PBX1	463.483	2.0501	0.973304	2.10634	0.0351752	0.126856
CLDN14-AS1	16.288	2.04975	1.45164	1.41202	0.157943	0.358152
CYP3A4	1.24423	2.0487	2.25758	0.907475	0.364156
LOC100130027	25.3512	2.04833	0.423814	4.8331	1.34426e-06	2.95238e-05
TSPO2	15.1906	2.04821	0.966017	2.12026	0.0339843	0.123673
IFI27L2	25.1657	2.04819	1.20224	1.70364	0.0884479	0.243237
LOC101928331	39.1623	2.0462	0.720622	2.83949	0.00451852	0.0262671
TNNI2_1	18.5954	2.04556	1.05936	1.93095	0.0534897	0.171858
CCL17	2.98876	2.04549	2.2969	0.890543	0.373174	0.609354
PBX2_5	20.5057	2.04464	0.798911	2.55928	0.0104888	0.0510533
UPK3B_1	5.34422	2.04272	1.61242	1.26686	0.205204	0.421706
LOC105372836	3.23001	2.04269	1.2504	1.63362	0.102338	0.269046
IFNA17	730.706	2.04262	2.27143	0.899267	0.368511	0.60502
CD247	8.30706	2.04239	1.09524	1.86478	0.0622125	0.190987
LOC105369194	65.5334	2.042	0.654046	3.12211	0.00179562	0.0126233
CACNB4	298.414	2.03991	0.370351	5.50804	3.62852e-08	1.26987e-06
SHCBP1L	2.34469	2.03948	2.24536	0.908312	0.363713	0.59973
LOC124901927	1.86753	2.0391	1.64597	1.23884	0.215404
LOC105369914	13.1396	2.03841	1.29902	1.56919	0.116604	0.293839
LOC124900971	1.60338	2.03765	2.23048	0.913549	0.360954
ADAD2	2.11009	2.03607	2.42647	0.839108	0.401409
CACNA1G	2.33894	2.03424	2.2036	0.923144	0.355932	0.592377
LOC107985038	2.44552	2.03258	2.191	0.927694	0.353566	0.589837
TMPRSS11D	3.63096	2.03148	1.08712	1.86868	0.0616676	0.189905
LOC124905463	3.11045	2.03035	1.93863	1.04731	0.294956	0.529446
RUFY4	1525.91	2.02774	0.500415	4.05211	5.07585e-05	0.000659215
FGF13	14.8538	2.02725	0.715135	2.83478	0.0045857	0.0265536
CIDEC	2.98688	2.02676	1.18048	1.71689	0.0859999	0.23875
EHMT2	2.46321	2.02673	2.96068	0.684549	0.493628	0.715017
GPM6A	85.6034	2.02665	0.928689	2.18227	0.0290895	0.110515
SLC38A11	18.8259	2.02637	1.15404	1.75589	0.0791072	0.225317
TP53I13	1357.63	2.02536	0.290738	6.96629	3.25404e-12	3.08489e-10
FAM24B-CUZD1	2.30729	2.02397	1.71598	1.17948	0.238206	0.46398
BTC	2.11243	2.02329	2.12489	0.952189	0.341001
LOC101927932	2.9262	2.022	1.22527	1.65025	0.0988918	0.262929
LOC105374810	3.86751	2.0202	2.10447	0.959959	0.337076	0.572919
LOC124902989	92.1349	2.02	0.849974	2.37654	0.0174758	0.0755962
LOC101927571	2.00602	2.01758	1.61452	1.24965	0.211427
ATP9A	91.1217	2.01747	0.846973	2.38198	0.0172199	0.0748495
LOC124905229	4.67314	2.01644	1.00445	2.00751	0.0446952	0.151009
LOC107984673	1.96228	2.01593	1.81227	1.11238	0.265974
TSPYL2	1022.63	2.01583	0.393557	5.12208	3.02182e-07	7.95015e-06
ARL4C	3514.79	2.01151	0.421272	4.77485	1.79844e-06	3.77286e-05
NCR3_5	1.52488	2.01112	3.6261	0.554623	0.579152
BIK	18.712	2.009	0.565579	3.5521	0.000382162	0.00360471
MAG	34.7488	2.00852	0.878699	2.28579	0.0222664	0.0906307
PAIP2B	82.3286	2.00811	0.467535	4.2951	1.74614e-05	0.00026419
ADH6	2.79818	2.00608	1.43481	1.39815	0.162068	0.36348
LOC105374966	3.41875	2.00468	1.57065	1.27633	0.201837	0.417039
LOC105374085	11.8539	2.0046	0.704082	2.84712	0.00441169	0.025766
LOC101927793	75.0888	2.0027	0.414115	4.83609	1.32416e-06	2.91393e-05
LOC102723814	2.96051	2.00156	1.23574	1.61972	0.105291	0.274346
YIPF7	4.77939	1.99951	0.972809	2.0554	0.0398403	0.138996
PDZK1P1	19.2025	1.99906	0.537105	3.72191	0.000197719	0.00206122
GPM6B	195.745	1.99797	0.306501	6.51864	7.09498e-11	4.95062e-09
RHOXF2	1.87179	1.99746	1.82547	1.09422	0.27386
CABCOCO1	3.06018	1.99713	1.97198	1.01275	0.311179	0.545985
RYR3	388.522	1.99637	0.47446	4.20767	2.5802e-05	0.000370191
ARK2C	247.992	1.99343	1.12632	1.76987	0.0767487	0.220651
GLOD5	11.088	1.99342	1.86122	1.07103	0.284157	0.518176
LTK	279.09	1.99332	0.564249	3.5327	0.000411342	0.00381115
PLCG1-AS1	13.2329	1.99314	0.697358	2.85813	0.00426152	0.0250583
LOC100335030	17.9802	1.99152	0.676697	2.943	0.00325048	0.0202753
LOC105375123	3.69479	1.99084	1.10612	1.79984	0.0718862	0.21083
LOC124903632	28.9077	1.98977	0.560948	3.54716	0.000389411	0.00365664
LOC105371557	0.686476	1.98912	4.44324	0.447674	0.654389
STRBP	1524.06	1.98861	0.272216	7.30526	2.76732e-13	3.28975e-11
FKBP6	1.53577	1.98825	1.98849	0.999879	0.317369
NTN5	14.4132	1.98736	0.872235	2.27847	0.0226984	0.0920189
NAPSB	4433.98	1.98704	0.707953	2.80674	0.0050046	0.0285172
KEL	244.208	1.98601	1.56131	1.27201	0.203368	0.419238
BNC2	5.15364	1.98597	2.46682	0.805073	0.420777	0.652677
LOC105370777	2.89865	1.98518	1.91439	1.03697	0.299748	0.534545
PPP2R3B_3	181.824	1.98348	0.604414	3.28166	0.00103199	0.00800926
SLC44A5	22.4192	1.98316	1.53586	1.29124	0.196622	0.410261
DSG2	838.128	1.98259	0.318144	6.23173	4.61303e-10	2.6486e-08
LOC101928988	1.94468	1.98191	1.86141	1.06474	0.286995
LOC124902675	19.6298	1.98144	0.695067	2.85071	0.00436214	0.0255031
IDH3A	2367	1.98128	0.291208	6.80368	1.01983e-11	8.41733e-10
LOC124903659	9.66127	1.98042	1.89321	1.04606	0.295532	0.530183
RLN1	2.53348	1.97962	1.88974	1.04756	0.294839	0.529321
FLJ12825	0.968117	1.97754	3.7261	0.530726	0.595609
FXYD6-AS1	12.2095	1.97706	0.91786	2.15399	0.031241	0.116155
UQCRC2_1	150.335	1.97596	1.1532	1.71346	0.0866282	0.239966
AP1S3	392.245	1.97494	0.373245	5.29126	1.21474e-07	3.64876e-06
CNOT3_7	83.4013	1.97493	0.847967	2.32902	0.0198579	0.0833022
CYP2C8	15.2771	1.97466	0.765578	2.5793	0.00990007	0.0487902
CYP2A6	2.05265	1.97445	1.86784	1.05708	0.290476
KCNJ9	2.33678	1.97193	1.6263	1.21253	0.225311	0.447259
TBC1D4	3424.72	1.97121	0.436568	4.51525	6.32408e-06	0.000110834
SPATA12	3.43719	1.96952	1.90467	1.03405	0.301114	0.535663
MYLK	618.495	1.96926	0.423305	4.6521	3.28579e-06	6.33692e-05
LOC105376344	7.68948	1.96895	1.47497	1.33491	0.181906	0.390778
LOC107985785	5.63974	1.96685	1.20316	1.63473	0.102105	0.268657
SOX4	1781.75	1.96617	0.453258	4.33787	1.43873e-05	0.000224327
LOC124908054	6.73616	1.96603	0.864088	2.27526	0.0228903	0.09265
LOC124901771	0.82955	1.9648	2.57559	0.762856	0.445549
LOC105373605	9.58897	1.96425	0.742676	2.64482	0.00817342	0.0420518
TCF7	140.934	1.96408	0.934379	2.10201	0.0355522	0.127908
C8G	46.4486	1.96109	0.801103	2.44799	0.0143655	0.0651656
BMF	5559.37	1.95991	0.452068	4.33544	1.4547e-05	0.000226188
LOC124904248	4.15492	1.95933	1.18285	1.65644	0.0976322	0.260554
VARS1_3	7.4943	1.9593	2.72888	0.717987
COL6A6	3.05614	1.9588	1.11012	1.76449	0.0776496	0.222416
AMIGO2	256.356	1.95787	0.362257	5.40465	6.49365e-08	2.13303e-06
SMIM5	197.813	1.95761	0.489299	4.00084	6.31167e-05	0.000794458
LOC105378731	8.0493	1.95662	1.85469	1.05496	0.291443	0.525829
LINC00327	4.88142	1.95661	1.07665	1.81731	0.0691702	0.205299
CDH3	5.56055	1.95655	1.75004	1.118	0.263566	0.495167
CA12	12.1384	1.95628	1.70319	1.14859	0.250724	0.479292
SPDYE10	7.57699	1.95541	0.996039	1.96319	0.0496241	0.163096
LOC107987140	3.30079	1.95468	1.44564	1.35212	0.176337	0.382908
SNX25	123.027	1.95076	0.584485	3.33756	0.000845164	0.00679883
RRAS2	376.89	1.95033	0.230555	8.45925	2.69096e-17	6.36426e-15
CLUHP3	304.889	1.95029	0.539877	3.61248	0.000303284	0.00296012
TEKT5	1.73613	1.95013	1.94242	1.00397	0.315394
HLA-DOA_1	0.940339	1.94928	3.09371	0.630077	0.528644
CFAP298-TCP10L	8.25775	1.94778	0.964204	2.02009	0.0433736	0.148088
ANKRD62P1-PARP4P3	11.6826	1.94745	0.773532	2.51761	0.0118155	0.055971
LCT	18.4631	1.94618	0.944899	2.05967	0.0394305	0.138053
CEACAM21	5.92763	1.94607	1.40369	1.3864	0.165625	0.368588
UBQLNL	39.0035	1.9456	0.525039	3.70562	0.000210872	0.00216341
CCHCR1_4	7.73604	1.94549	1.06956	1.81896	0.0689179	0.20472
MIR1273H	1.73432	1.94545	1.64379	1.18352	0.236604
LILRB1	51.6638	1.94525	1.25228	1.55337	0.120334	0.299782
DOC2GP	4.7198	1.94457	1.01215	1.92124	0.0547017	0.174356
ATP8B2	2177.86	1.94372	0.168245	11.5529	7.13804e-31	3.20755e-27
FAM120B_1	30.3405	1.94311	0.628927	3.08956	0.0020045	0.013777
LOC124903481	7.76625	1.94268	0.855168	2.2717	0.0231047	0.0933158
LOC107986595	16.4597	1.94089	0.765849	2.5343	0.0112673	0.0540118
LOC124901330	3.96712	1.9408	1.08727	1.78503	0.0742564	0.215647
NSDHL	78.7822	1.94073	0.932935	2.08024	0.0375035	0.132991
LOC107987180	4.0146	1.94029	1.03371	1.87701	0.060517	0.187544
COQ10A	189.192	1.94029	0.304904	6.3636	1.97084e-10	1.22325e-08
LZTS3	49.864	1.93927	0.584182	3.31963	0.000901378	0.00716384
REELD1	3.93809	1.93871	1.21161	1.6001	0.109576	0.28201
ADAMTS7P1	7.81022	1.93686	1.5454	1.25331	0.210094	0.42827
LOC107985449	201.905	1.93605	0.656907	2.94722	0.00320645	0.0200341
ZNF608	1177.28	1.93598	0.316379	6.11917	9.40653e-10	5.0082e-08
ABHD16A_2	9.1282	1.93586	0.941567	2.056	0.0397824	0.138837
LOC124902924	4.11325	1.93572	1.10811	1.74686	0.0806614	0.228357
LOC124902563	1.64532	1.93569	1.95748	0.988868	0.322728
PSMB9_2	66.1789	1.93528	0.856965	2.2583	0.0239272	0.0956758
AGER_3	4.9768	1.93437	2.35687	0.820737	0.411796	0.644771
RARRES1	20.2523	1.9287	1.13157	1.70445	0.0882973	0.243001
AMIGO3	340.6	1.92828	0.400384	4.81607	1.46413e-06	3.17836e-05
LOC107984946	4.46898	1.92728	1.09974	1.75249	0.0796894	0.226354
LOC101930434	1.01413	1.92561	2.82891	0.680691	0.496067
FOXO6_1	2.2665	1.92544	2.27718	0.845538	0.397811	0.631748
BHLHA15	9.08669	1.92491	1.31299	1.46605	0.142634	0.335539
EOLA1-DT	143.931	1.92412	0.312689	6.15345	7.58133e-10	4.16473e-08
LINC01122	8.5568	1.92367	0.970354	1.98244	0.0474297	0.157711
MCC	122.713	1.92307	0.746849	2.5749	0.0100268	0.0492734
BAHCC1	334.174	1.92266	0.528261	3.63959	0.000273069	0.00270204
OR56B2P	11.0045	1.92165	0.79754	2.40948	0.0159754	0.0707541
LOC107985404	14.0704	1.92153	0.681209	2.82077	0.00479084	0.0275225
SHANK3	5.19545	1.92119	1.88282	1.02038	0.30755	0.542327
LOC107984889	2.49107	1.91904	1.59425	1.20373	0.228694	0.451758
ZFPM2	363.51	1.91727	0.738323	2.59679	0.00940993	0.0469098
LOC105378479	3.18393	1.9156	1.39314	1.37502	0.169125	0.372868
LOC105374246	1.73454	1.91449	1.3859	1.3814	0.167156
ZNF474	5.59571	1.91281	0.860229	2.22361	0.026175	0.102296
CDH20	4.95635	1.91105	1.66138	1.15028	0.250029	0.478668
LOC107987143	14.255	1.91034	1.52719	1.25089	0.210975	0.42968
PRKAG3	1.63251	1.91007	3.23123	0.591127	0.554435
RNF122	259.411	1.90968	0.561307	3.40221	0.000668438	0.00561175
CXXC5	2608.27	1.9096	0.280302	6.81266	9.58104e-12	8.00248e-10
ARHGAP11A-DT	0.741386	1.90958	3.84574	0.496544	0.619511
ZNF878	16.6088	1.90819	0.514797	3.70669	0.000209988	0.00215631
LOC124905186	6.93898	1.90784	2.00951	0.949403	0.342416	0.57806
LOC105375167	2.15919	1.90661	2.17976	0.874686	0.381745
ADAM21P1	1.50245	1.90638	2.214	0.861057	0.389207
LOC105376223	1.46823	1.90525	2.40494	0.792224	0.42823
LOC105369896	3.90789	1.90521	2.41646	0.78843	0.430445	0.661734
LOC100128340	3.17628	1.90499	2.45474	0.776047	0.437721	0.668189
TREML5P	1.92533	1.90475	2.02684	0.939761	0.34734
LOC105379023_1	0.80696	1.90474	3.1009	0.614253	0.539048
LOC124906077	6.00688	1.90457	1.19012	1.60032	0.109529	0.281941
ZNF80	1.53932	1.90456	2.54367	0.748747	0.45401
SKAP1	95.5373	1.90442	0.512316	3.71727	0.000201391	0.00208422
LOC101927281	15.3916	1.9044	1.64164	1.16006	0.246025	0.473269
LINC02909	1.48491	1.90404	2.66329	0.714921	0.474658
LOC107983995	9.33328	1.90328	0.9504	2.00261	0.0452192	0.152344
FCMR	251.161	1.90299	0.894456	2.12754	0.0333756	0.122011
NFATC4	11.7915	1.9021	0.995472	1.91075	0.0560363	0.177402
MPEG1	32821.3	1.90151	0.571987	3.3244	0.00088608	0.00705473
PDLIM1	1789.06	1.90074	0.433104	4.38863	1.14066e-05	0.000183979
IQCA1	0.925949	1.90053	4.2599	0.446145	0.655493
LOC124903624	0.86831	1.90044	4.34253	0.437635	0.661651
TRIM64B	1.06816	1.90031	4.49956	0.422333	0.672782
LOC124903192	21.0581	1.89811	1.40535	1.35063	0.176815	0.383797
BICDL1	53.0142	1.89772	0.649676	2.92102	0.00348885	0.0214642
EPHA7	8.97603	1.8967	1.34314	1.41214	0.15791	0.358152
GARNL3	43.7091	1.8946	0.467653	4.0513	5.09328e-05	0.000660333
LOC124901263	3.14913	1.89454	1.46081	1.29692	0.19466	0.407759
CDH24	84.2114	1.89436	0.70619	2.68251	0.00730711	0.0384758
TRIM69_1	1.65547	1.89389	1.61537	1.17242	0.241027
LOC105375239	11.6352	1.89296	1.20195	1.57491	0.115276	0.291538
GPR183	1952	1.89216	0.61218	3.09086	0.00199581	0.0137432
LOC102723654	2.85015	1.89196	1.5381	1.23006	0.218675	0.438873
TRAV8-3	2.68332	1.89107	1.70753	1.10749	0.268082	0.499691
CCDC182	0.649172	1.89083	5.11903	0.369373	0.71185
LOC105371470	17.6736	1.89028	0.825658	2.28942	0.022055	0.0899333
AKR1C2	28.4663	1.89006	0.718251	2.63147	0.00850155	0.0434416
ADAT3	311.603	1.88945	0.348473	5.4221	5.89045e-08	1.95779e-06
ERVK3-1	3.24397	1.88827	1.16534	1.62035	0.105156	0.274121
LOC105377136	0.84665	1.88814	4.12034	0.458248	0.646774
NIPAL4-DT	4.29805	1.88792	1.53537	1.22962	0.218839	0.439046
LOC124902696	8.09376	1.88779	1.19638	1.57791	0.114586	0.290207
CTCF-DT	11.2469	1.88668	0.642045	2.93855	0.00329755	0.0205004
TCP10L	0.92173	1.88472	2.74678	0.686155	0.492615
EEFSEC	4.45769	1.88383	1.54985	1.2155	0.224177	0.446038
[truncated: 23,018 more rows]

## Sheet: DEGs_CpGDPos_vs_CpGD
Gene	DEG_Info.baseMean	DEG_Info.log2FoldChange	DEG_Info.lfcSE	DEG_Info.stat	DEG_Info.pvalue	DEG_Info.padj
WASH7P	213.938	-0.195372	0.19298	-1.01239	0.31135	0.537445
MIR6859-1	12.1009	-0.849299	0.530266	-1.60165	0.109234	0.26752
LOC124900384	4.06968	-0.148275	1.2912	-0.114835	0.908576	0.960529
LOC729737	420.959	-0.46331	0.812473	-0.570247	0.568511	0.764472
DDX11L17	6.30222	-0.606998	1.34014	-0.452935	0.650595	0.81982
LOC100996442	342.899	-0.167542	0.192539	-0.870174	0.384205	0.610219
LOC127239154	7.23306	-0.66744	1.18037	-0.565451	0.571767	0.766871
LOC124903815	0.878661	1.03883	3.50086	0.296734	0.766669
LOC100132287	39.1005	0.112555	0.521918	0.215656	0.829256	0.920887
MIR12136	513.483	-0.288086	0.476215	-0.604949	0.545213	0.746288
OR4F16	11.3753	-0.0758569	0.740031	-0.102505	0.918356	0.965481
LOC100288069	546.814	-0.422531	0.307595	-1.37366	0.169547	0.363512
LINC01409	111.165	-0.217571	0.503759	-0.431896	0.665817	0.828946
LOC124903817	49.5618	0.516514	0.418142	1.23526	0.216734	0.426516
FAM87B	11.1708	0.270375	0.666886	0.405429	0.685162	0.839677
LINC00115	35.5029	-0.193085	0.354872	-0.544099	0.586373	0.777607
LINC01128	309.393	-0.388026	0.128988	-3.00822	0.00262779	0.0142735
LOC107984850	4.5344	0.463621	1.28665	0.360331	0.7186	0.86063
LOC284600	5.59275	0.837898	1.38991	0.602843	0.546613	0.747391
LINC02593	0.343984	0	5.2679	0	1
SAMD11	2.18116	1.89975	1.47462	1.2883	0.197641	0.401971
NOC2L	1956.14	-0.170335	0.318063	-0.535541	0.592276	0.782354
KLHL17	275.635	-0.0997029	0.317791	-0.313737	0.753721	0.880855
PLEKHN1	20.4646	1.08833	0.674653	1.61317	0.106707	0.263159
HES4	95.2398	-0.455506	0.502594	-0.90631	0.364772	0.591713
ISG15	10054.6	0.486202	0.694384	0.700192	0.483807	0.6975
AGRN	2527.26	-0.233491	0.488029	-0.478436	0.63234	0.808113
LOC100288175	37.29	-0.333078	0.703391	-0.473532	0.635834	0.810942
LOC105378948	34.4289	0.400578	0.745586	0.537265	0.591084	0.781643
C1orf159	482.392	-0.402625	0.222804	-1.80708	0.0707499	0.195041
LOC124903820	7.60919	0.545644	0.753512	0.724135	0.468983	0.684924
LOC124903818	9.47848	-1.57404	0.965224	-1.63075	0.102943	0.256405
TTLL10-AS1	16.7907	-2.87103	0.948074	-3.02828	0.00245949	0.0135078
TTLL10	50.7552	-1.51905	0.666019	-2.28079	0.0225607	0.0817151
TNFRSF18	124.465	0.223204	0.830257	0.268837	0.788055	0.899899
TNFRSF4	1253.08	0.566705	0.565161	1.00273	0.31599	0.542592
SDF4	2892.63	0.39903	0.163428	2.44163	0.0146211	0.0582278
B3GALT6	827.546	0.0513378	0.185395	0.276911	0.781849	0.897035
C1QTNF12	16.0681	-0.309438	0.611954	-0.505655	0.613099	0.796222
UBE2J2	1289.29	-0.162697	0.123975	-1.31233	0.189408	0.39077
SCNN1D	112.601	-1.70423	0.36588	-4.65791	3.19434e-06	4.1182e-05
ACAP3	1385.58	-0.0752815	0.186614	-0.403407	0.686649	0.840752
PUSL1	128.107	0.186073	0.243563	0.763961	0.444891	0.664169
INTS11	2040.51	-0.141023	0.141991	-0.993179	0.320623	0.547428
CPTP	454.026	0.0147901	0.198032	0.0746853	0.940465	0.975596
TAS1R3	29.2549	-1.72749	0.457655	-3.77467	0.000160222	0.00130528
DVL1	625.014	-0.711787	0.168582	-4.22219	2.41939e-05	0.000248818
MXRA8	98.9441	-0.0766805	0.237912	-0.322307	0.74722	0.877554
AURKAIP1	1005.08	0.146298	0.149913	0.975887	0.329121	0.556135
CCNL2	4425.99	-0.219392	0.164429	-1.33427	0.182116	0.380907
MRPL20-AS1	368.508	-0.191109	0.12006	-1.59178	0.111435	0.271273
MRPL20	897.962	-0.0311484	0.253618	-0.122817	0.902252	0.957085
MRPL20-DT	75.3686	-1.04373	0.338438	-3.08397	0.00204256	0.0115219
ANKRD65	5.11059	1.34299	1.23771	1.08505	0.277898	0.499376
TMEM88B	14.7274	-3.24334	1.41739	-2.28824	0.0221235	0.0804922
VWA1	8.95673	-2.47358	1.10337	-2.24185	0.0249713	0.0884371
ATAD3C	8.5466	-2.19977	0.816729	-2.69339	0.00707305	0.0324546
ATAD3B	757.961	-0.233934	0.436294	-0.536183	0.591832	0.782014
ATAD3A	914.207	-0.595559	0.418526	-1.42299	0.154738	0.342017
TMEM240	2.62515	-0.380246	1.13912	-0.333807	0.738525	0.87193
SSU72	1720.71	0.126488	0.169503	0.746228	0.45553	0.673127
FNDC10	108.885	-0.024172	0.494746	-0.0488574	0.961033	0.984302
LOC105378586	2.31982	1.28534	1.52522	0.842721	0.399384	0.623428
MIB2	316.127	-0.365092	0.179214	-2.03718	0.0416318	0.13101
LOC124903821	65.9492	-0.716917	0.44237	-1.62063	0.105098	0.260279
MMP23B	11.6033	0.137267	1.79992	0.0762625	0.93921	0.975267
CDK11B	1366.13	-0.124803	0.189296	-0.659302	0.509702	0.718698
SLC35E2B	2559.98	-0.510648	0.275915	-1.85075	0.0642061	0.181484
MMP23A	34.5126	-2.6721	0.805932	-3.31555	0.000914643	0.00583014
CDK11A	1092.38	-0.289003	0.236037	-1.2244	0.220803	0.431624
SLC35E2A	923.724	-0.987783	0.482119	-2.04883	0.0404783	0.128475
LOC112268218	8.19561	-0.634385	0.910166	-0.697	0.485803	0.699272
NADK	4651.3	1.69457	0.168407	10.0623	8.1065e-24	1.46154e-21
GNB1	13986.2	0.604748	0.15325	3.94615	7.94177e-05	0.000705073
GNB1-DT	7.95788	1.06062	0.598355	1.77256	0.0763024	0.206118
LOC124903822	5.14873	-1.28272	1.07449	-1.19379	0.232559	0.446927
CALML6	7.91027	-1.34001	1.07388	-1.24782	0.212097	0.420391
TMEM52	9.0693	-1.6156	1.12574	-1.43515	0.151245	0.33655
GABRD	0.56329	0	5.2679	0	1
PRKCZ	74.669	0.418949	0.748034	0.560067	0.575434	0.769631
PRKCZ-AS1	15.0557	-0.50872	0.610405	-0.833413	0.404612	0.628407
FAAP20	590.592	-0.0905271	0.196151	-0.461517	0.644428	0.816275
LOC112268219	96.6421	-0.105528	0.370237	-0.285027	0.775623	0.893013
LOC105378593	8.60686	-0.939829	0.692325	-1.3575	0.174624	0.370761
SKI	2297.22	0.457934	0.398561	1.14897	0.250569	0.468234
LOC124903824	14.907	0.671259	0.772611	0.86882	0.384946	0.610857
MORN1	88.4974	-0.869964	0.26065	-3.33767	0.000844849	0.00545498
LOC100129534	36.04	-0.690659	0.413975	-1.66836	0.0952446	0.242067
RER1	2034.52	0.333901	0.105274	3.17173	0.00151536	0.00893284
PEX10	185.376	-0.197666	0.198768	-0.994453	0.320002	0.546942
PLCH2	1.18333	0	3.6545	0	1
PANK4	72.5452	0.334473	0.827365	0.404263	0.68602	0.840345
HES5	0.839571	-4.47017	5.14951	-0.868077	0.385352
TNFRSF14-AS1	9.47395	0.330415	0.820482	0.402708	0.687163	0.84102
TNFRSF14	148.239	0.134322	0.638993	0.210209	0.833505	0.922713
LOC100996583	1.7193	-0.482453	1.79915	-0.268156	0.788579	0.900191
PRXL2B	12.5599	-0.837842	0.616112	-1.35989	0.173866	0.36962
TTC34	3.10706	-1.0031	1.3385	-0.749419	0.453605	0.671652
LOC124903827	9.87788	1.47957	1.29594	1.14169	0.253581	0.471476
PRDM16	30.4306	-0.276716	0.690261	-0.400886	0.688504	0.841968
LOC107984909	2.97633	0.967704	2.14067	0.452057	0.651228	0.820258
LOC105378605	1.41168	2.75323	1.95497	1.40832	0.159036
LOC124903828	1.22702	0.323956	2.49366	0.129912	0.896636
LOC105378604	38.8828	2.67918	0.574891	4.66032	3.15711e-06	4.07693e-05
ARHGEF16	1.70968	-4.3004	1.88528	-2.28104	0.0225464	0.0817078
MEGF6	311.175	0.0250595	0.511976	0.0489465	0.960962	0.984302
TPRG1L	903.791	0.215488	0.37002	0.582369	0.560318	0.758553
WRAP73	485.114	0.0269255	0.184181	0.14619	0.883771	0.949261
TP73	10.6143	-2.14439	0.678187	-3.16194	0.00156721	0.00920839
TP73-AS1	919.442	-1.21648	0.0982848	-12.3771	3.47616e-35	1.85169e-32
CCDC27	3.76563	-5.88887	1.97626	-2.9798	0.00288439	0.0154666
SMIM1	139.81	-5.0725	0.751222	-6.75232	1.45496e-11	5.09974e-10
LRRC47	1518.53	-0.701278	0.0928465	-7.55309	4.25061e-14	2.1705e-12
CEP104	1366.91	-0.23464	0.166384	-1.41024	0.15847	0.34748
LOC124903829	24.532	-0.678789	0.57878	-1.17279	0.240878	0.456735
DFFB	271.656	-0.277103	0.253503	-1.09309	0.274353	0.495513
C1orf174	1099.4	-0.329839	0.15779	-2.09037	0.0365842	0.118943
LINC01134	15.1398	-1.85947	0.651339	-2.85484	0.00430591	0.0214967
AJAP1	6.91355	-2.298	1.78247	-1.28922	0.197321	0.4016
NPHP4	466.518	-0.0523707	0.144271	-0.363002	0.716603	0.859385
KCNAB2	5228.28	1.40144	0.251151	5.58007	2.40417e-08	4.83681e-07
LOC124903831	10.6994	1.64965	0.815695	2.02238	0.043137	0.134609
CHD5	30.0265	-0.641497	0.895554	-0.716313	0.473798	0.688846
RPL22	5614.22	-0.0843568	0.153207	-0.550606	0.581904	0.774401
RNF207	59.4476	-1.72941	0.523683	-3.3024	0.000958614	0.0060823
ICMT	1755.82	0.0686031	0.257623	0.266293	0.790014	0.900962
ICMT-DT	11.4033	0.740249	0.726834	1.01846	0.308461	0.534722
GPR153	291.005	0.121944	0.682265	0.178735	0.858146	0.936478
ACOT7	1032.51	-0.839355	0.325923	-2.57532	0.0100148	0.0429309
HES2	7.1651	-6.31073	1.34864	-4.67934	2.87806e-06	3.75382e-05
ESPN	411.317	-7.51761	1.1063	-6.79524	1.0813e-11	3.85747e-10
TNFRSF25	78.4959	-2.9346	0.458913	-6.39467	1.60892e-10	4.73743e-09
PLEKHG5	9.50805	-5.70579	1.87561	-3.04209	0.0023494	0.0129963
NOL9	849.423	-0.189399	0.252681	-0.749557	0.453522	0.671572
TAS1R1	4.03676	-0.417702	1.35603	-0.308032	0.758058	0.883342
ZBTB48	691.709	0.323501	0.179791	1.79932	0.0719685	0.197494
KLHL21	631.898	-0.254694	0.235676	-1.08069	0.279833	0.50144
LOC107984913	11.4576	-1.31686	0.755608	-1.74278	0.081372	0.216089
PHF13	490.668	-0.768753	0.24463	-3.14252	0.00167503	0.00974901
THAP3	228.431	-0.106658	0.201915	-0.528233	0.597338	0.785923
DNAJC11	1304.31	-0.48776	0.271121	-1.79905	0.0720108	0.197564
CAMTA1-DT	7.09475	-0.654081	0.830709	-0.787377	0.431061	0.651736
CAMTA1	563.908	0.0111833	0.150402	0.0743563	0.940727	0.975776
LOC124903832	74.9205	0.0880343	0.617854	0.142484	0.886698	0.950314
LOC105376689	16.4321	-0.805058	0.730817	-1.10159	0.270642	0.491234
VAMP3	1673.63	0.303606	0.168049	1.80665	0.0708167	0.195169
PER3	598.256	-0.875569	0.43395	-2.01767	0.0436256	0.135862
LOC124903833	28.0148	-0.658079	0.604123	-1.08931	0.276016	0.49733
UTS2	54.2616	-3.42961	1.26728	-2.70627	0.0068043	0.0313874
TNFRSF9	362.229	-2.00099	0.301736	-6.6316	3.32059e-11	1.09617e-09
PARK7	2157.77	-0.0725518	0.177643	-0.408413	0.682971	0.838526
LOC124903834	60.4717	0.402377	0.533074	0.754823	0.450355	0.669081
ERRFI1	24.8403	1.5715	0.481243	3.2655	0.0010927	0.00678249
SLC45A1	0.782887	0.147905	3.60389	0.0410403	0.967264
RERE	8066.85	0.187955	0.232184	0.80951	0.418222	0.640905
RERE-AS1	27.9969	1.18528	0.449752	2.63542	0.00840344	0.0373171
ENO1	21269.9	1.04278	0.350312	2.97671	0.00291356	0.015598
ENO1-AS1	7.36287	1.44882	0.720654	2.01042	0.0443862	0.137645
LOC112268261	0.65175	4.35769	5.15428	0.84545	0.397859
SLC2A5	162.283	2.04299	0.962861	2.12179	0.0338556	0.112014
GPR157	436.454	-1.38042	0.874893	-1.57781	0.114608	0.276502
MIR34AHG	46.623	-0.624418	0.736758	-0.847521	0.396705	0.621258
LNCTAM34A	3.1029	-1.35913	1.08193	-1.25621	0.209041	0.416411
H6PD	1636.07	0.0241994	0.410491	0.0589524	0.95299	0.980879
LOC124903836	14.6328	0.233275	0.604998	0.38558	0.699808	0.850074
SPSB1	191.99	0.356361	0.831687	0.42848	0.668302	0.830435
LINC02606	9.60337	-0.218912	0.828577	-0.264203	0.791624	0.901384
SLC25A33	496.941	0.500219	0.209192	2.39119	0.0167939	0.0649508
TMEM201	689.422	-0.62549	0.325733	-1.92025	0.054826	0.161373
LOC124903837	5.48604	-1.49222	1.08373	-1.37693	0.168534	0.362029
PIK3CD	7141.83	0.938157	0.226707	4.13819	3.50055e-05	0.000343596
PIK3CD-AS1	131.319	3.27186	0.469703	6.96582	3.26497e-12	1.24836e-10
PIK3CD-AS2	26.6693	-1.8295	0.451945	-4.04806	5.16446e-05	0.00048476
LOC124903839	14.3378	0.424618	0.735592	0.577247	0.563773	0.760807
CLSTN1	5035.49	0.334081	0.206237	1.61989	0.105256	0.260533
CTNNBIP1	407.815	-0.101534	0.242111	-0.419371	0.674945	0.83409
LOC105376717	3.72689	-3.67871	1.66619	-2.20785	0.0272545	0.0948961
LOC124903838	11.9137	0.56446	0.619732	0.910813	0.362394	0.589618
LZIC	1031.76	-0.134265	0.104453	-1.28541	0.198649	0.403425
NMNAT1	306.212	0.919497	0.130937	7.02243	2.18041e-12	8.53164e-11
UBE4B	2870.63	-0.452694	0.195815	-2.31184	0.0207863	0.0765704
KIF1B	3523.47	1.40522	0.2275	6.17678	6.5422e-10	1.72288e-08
PGD	20565.3	1.75403	0.12656	13.8592	1.11872e-43	1.19184e-40
CENPS-CORT	4.53647	-4.2899	1.7164	-2.49936	0.0124419	0.0512503
CENPS	23.8779	0.46765	0.40035	1.1681	0.242766	0.459125
CORT	6.81884	-0.709292	1.19259	-0.594749	0.552011	0.751949
DFFA	1698.5	-0.160343	0.337707	-0.4748	0.63493	0.810119
PEX14	798.579	0.085622	0.223243	0.383537	0.701321	0.850738
CASZ1	767.935	-0.0886056	0.267103	-0.331729	0.740094	0.872903
C1orf127	53.5238	1.42587	0.608736	2.34234	0.0191632	0.071975
TARDBP	6352.22	-0.177075	0.184212	-0.961259	0.336422	0.563378
MASP2	194.438	-0.15977	0.281273	-0.568025	0.570018	0.76527
SRM	1701.82	-0.334871	0.516597	-0.648225	0.516839	0.725087
EXOSC10	3479.86	-0.119024	0.185571	-0.641391	0.521269	0.728707
EXOSC10-AS1	4.70346	-0.499758	0.79904	-0.625447	0.531678	0.736883
MTOR	3689.77	-0.151175	0.170613	-0.886071	0.375579	0.602232
MTOR-AS1	1.42109	3.03248	2.19056	1.38434	0.166253
ANGPTL7	2.70045	1.44652	1.38703	1.04289	0.296999	0.522524
UBIAD1	832.1	-0.202913	0.140207	-1.44724	0.147829	0.331128
LOC124903841	2.48988	-4.59995	3.29647	-1.39542	0.162891	0.353891
FBXO2	15.645	-0.539681	1.30109	-0.414792	0.678294	0.835806
FBXO44	472.022	0.489371	0.350735	1.39527	0.162934	0.353892
FBXO6	1897.18	1.04333	0.187695	5.55864	2.7188e-08	5.38203e-07
MAD2L2	748.998	0.325979	0.221811	1.46962	0.141664	0.321637
DRAXIN	10.5383	2.2544	0.742325	3.03694	0.00238993	0.0131738
AGTRAP	787.648	2.18739	0.429856	5.08866	3.60605e-07	5.84986e-06
MTHFR	3261.02	-0.940528	0.245964	-3.82385	0.000131384	0.0010912
CLCN6	2669.64	0.0402266	0.135088	0.29778	0.765871	0.887144
NPPA-AS1	93.7071	1.17318	0.378426	3.10014	0.00193428	0.0110467
NPPA	91.2077	0.722046	0.474713	1.52101	0.128256	0.299576
RNU5E-1	4.56063	1.99527	1.20681	1.65334	0.0982618	0.248116
LOC124903843	3.10442	-0.543587	1.25566	-0.432911	0.66508	0.828563
KIAA2013	1716.24	0.3882	0.230278	1.68579	0.0918364	0.235783
PLOD1	1154.44	0.626096	0.250946	2.49494	0.0125977	0.0517282
MFN2	2940.07	-0.0627559	0.176616	-0.355324	0.722347	0.862298
MIIP	1600.83	0.36513	0.317562	1.14979	0.25023	0.467968
TNFRSF8	92.86	-0.735076	1.06685	-0.689012	0.490815	0.703764
TNFRSF1B	3249.77	0.907336	0.364745	2.48759	0.0128611	0.0525431
LOC124903844	15.5396	0.906839	0.704465	1.28727	0.197999	0.402489
VPS13D	3057.02	-0.755294	0.230639	-3.27479	0.00105742	0.00660903
LOC124903845	2.8878	-1.74968	1.42891	-1.22448	0.22077	0.431597
SNORA59A	4.81044	0.424351	0.70768	0.599636	0.548749	0.749116
LINC02766	21.9435	-1.63032	0.715968	-2.27708	0.0227813	0.082336
DHRS3	136.662	-2.70943	1.3209	-2.05121
PDPN	0.53314	0	5.2679	0	1
PRDM2	2759.53	-0.0380476	0.13749	-0.27673	0.781987	0.897035
KAZN	71.3962	-2.09235	0.507697	-4.12127	3.76793e-05	0.000366291
LOC124903848	3.36442	2.9995	2.76473	1.08492	0.277958	0.499409
TMEM51-AS1	8.32223	2.77969	1.27835	2.17444	0.0296719	0.101289
TMEM51	439.034	2.33513	0.373471	6.25252	4.03891e-10	1.11369e-08
TMEM51-AS2	2.21389	2.84966	1.64237	1.73509	0.0827247	0.21864
FHAD1	70.1075	2.14095	0.617546	3.46686	0.000526573	0.00365575
LOC124903852	2.09729	2.47441	1.56479	1.58131	0.113808	0.275277
FHAD1-AS1	9.04356	2.33408	0.978751	2.38475	0.0170906	0.0658294
LOC124903851	1.95876	1.76137	1.807	0.974747	0.329686	0.556592
EFHD2-AS1	9.75168	1.85152	0.667979	2.77183	0.0055742	0.0267092
EFHD2	4370.69	1.35191	0.186955	7.23123	4.78644e-13	2.10083e-11
CTRC	5.06273	0.987546	1.13111	0.87308	0.38262	0.608897
CELA2B	4.38229	0.89659	1.31588	0.681364	0.495641	0.707608
CASP9	378.618	0.271058	0.196722	1.37787	0.168242	0.361601
DNAJC16	1013.49	-0.3596	0.155737	-2.30903	0.0209421	0.0769948
AGMAT	58.0482	-0.114058	0.505931	-0.225442	0.821635	0.917524
LOC124903854	1.77128	-3.0224	1.82821	-1.6532	0.0982908	0.248116
DDI2	2975.91	-0.996151	0.190968	-5.21633	1.82502e-07	3.09963e-06
RSC1A1	3.94641	-0.844196	0.971289	-0.86915	0.384765	0.610664
PLEKHM2	3175.35	-0.12654	0.135061	-0.936906	0.348807	0.576378
SLC25A34	115.463	-0.203323	0.274123	-0.741723	0.458255	0.675466
UQCRHL	46.8618	-0.637457	0.374212	-1.70347	0.0884808	0.229789
SPEN-AS1	108.461	0.224735	0.215808	1.04136	0.297706	0.523305
SPEN	7844.68	-0.132139	0.145898	-0.905694	0.365098	0.592043
ZBTB17	1097.02	0.32987	0.142554	2.314	0.0206676	0.0762725
LOC124903855	90.9656	0.167912	0.310761	0.540325	0.588973	0.779989
HSPB7	12.336	3.097	1.6238	1.90725	0.0564876	0.165041
CLCNKA	5.10265	1.79769	1.21505	1.47952	0.139002	0.317259
CLCNKB	11.8988	-6.8136	1.47704	-4.613	3.96904e-06	4.9614e-05
EPHA2	300.331	0.876401	1.07375	0.816209	0.414381	0.637437
EPHA2-AS1	3.17112	1.96537	3.01142	0.65264	0.513989	0.722407
FBXO42	11.1075	1.65722	0.723414	2.29083	0.0219735	0.0800084
SZRD1	56.5271	0.488129	0.429792	1.13573	0.256068	0.474595
NECAP2	247.307	1.93391	0.79657	2.42779	0.0151909	0.0599908
CROCCP3	9.90366	0.637864	0.896452	0.711542	0.476748	0.691719
NBPF1	15.7828	-0.998054	0.564909	-1.76675	0.07727	0.208191
LOC124900584	101.372	-0.813811	0.880498	-0.924262	0.35535	0.583375
CROCCP2	29.5007	-1.3318	0.950038	-1.40184	0.160964	0.351241
MST1P2	13.5208	-1.38902	0.611219	-2.27254	0.023054	0.0830891
LOC105376805	2.05971	1.78509	2.36297	0.755442	0.449984	0.668742
CROCC	25.4318	-2.83055	0.72727	-3.89201	9.94154e-05	0.000857916
MFAP2	5.21261	0.280244	1.82499	0.153559	0.877958	0.946429
ATP13A2	28.3802	1.0671	1.15213	0.926194	0.354345	0.582163
SDHB	11.6278	0.759779	0.561987	1.35195	0.176391	0.372926
PADI2	93.3753	4.25107	1.02805	4.13506	3.54854e-05	0.000347704
PADI4	54.5686	1.51598	1.33882	1.13233	0.257498	0.476039
RCC2	387.577	-0.311243	0.646384	-0.481515	0.630151	0.80681
ARHGEF10L	348.414	6.67119	0.548354	12.1658	4.72578e-34	2.13005e-31
KLHDC7A	2.03548	1.26229	2.73635	0.461306	0.644579	0.81632
ALDH4A1	484.864	0.266491	0.213873	1.24602	0.212755	0.421269
IFFO2	552.493	-1.22369	0.252609	-4.8442	1.27124e-06	1.80359e-05
UBR4	13399.8	-0.380238	0.229739	-1.65508	0.0979075	0.247526
EMC1-AS1	34.4565	0.291908	0.466225	0.62611	0.531243	0.736686
EMC1	1827.21	0.235756	0.186806	1.26204	0.206936	0.413801
MRTO4	754.713	-0.403048	0.463479	-0.869615	0.384511	0.610456
AKR7L	8.08651	-0.711625	0.763314	-0.932283	0.351191	0.578684
AKR7A3	9.27349	-1.19496	0.950679	-1.25695	0.208772	0.416123
LOC124903867	20.5198	0.378321	0.651465	0.580724	0.561427	0.759215
LOC100506730	57.9732	-0.250283	0.442097	-0.566127	0.571308	0.766431
AKR7A2	448.452	0.412389	0.261777	1.57535	0.115176	0.277469
SLC66A1	623.119	1.18582	0.219702	5.39742	6.76073e-08	1.23602e-06
CAPZB	4984.62	0.465085	0.153407	3.0317	0.00243181	0.0133827
LOC124903869	1.70816	4.33101	2.32578	1.86217	0.0625785	0.178086
LOC105376819	3.32665	1.27812	1.15284	1.10867	0.267571	0.487358
MICOS10-DT	1.24308	1.62499	2.03895	0.796977	0.425464
MICOS10	351.944	0.35372	0.218795	1.61667	0.105949	0.261723
RPS14P3	29.7851	0.16072	0.734272	0.218883	0.826741	0.919906
HTR6	1.76732	1.48289	1.56979	0.944642	0.344842	0.572477
TMCO4	363.615	0.149431	0.305218	0.489587	0.624426	0.803389
OTUD3	734.184	-0.450402	0.576462	-0.781321	0.434614	0.654948
PLA2G2A	10.4933	-5.20288	2.41014	-2.15874	0.03087	0.104436
PLA2G2D	8.16548	0.144005	2.15925	0.0666922	0.946827	0.977824
LOC117779438	1.73604	1.32783	2.65949	0.49928	0.617582	0.799408
PLA2G2C	1.74213	-1.42162	2.20919	-0.643502	0.519898	0.727746
UBXN10	65.1265	-3.30291	2.24919	-1.46849	0.141972	0.322125
LOC105376825	2.83985	-4.82206	2.01894	-2.38842	0.0169212	0.0653323
CAMK2N1	1.40062	-1.79873	3.47829	-0.517131	0.605064
MUL1	607.486	0.413004	0.187671	2.20067	0.0277592	0.096146
FAM43B	1.53096	0	2.88817	0	1
CDA	45.6119	3.78169	1.59163	2.37598	0.0175023	0.0670403
PINK1	139.024	-0.939519	0.412084	-2.27992	0.0226123	0.0818601
PINK1-AS	118.464	0.234765	0.264453	0.88774	0.374681	0.601161
DDOST	4745.66	0.93117	0.143146	6.50503	7.76771e-11	2.42101e-09
KIF17	93.8423	1.65308	0.810384	2.03988	0.0413628	0.130427
HP1BP3	9167.55	-0.386133	0.1274	-3.03087	0.00243847	0.013413
EIF4G3	3683.56	-0.186426	0.176218	-1.05792	0.290091	0.514268
ECE1	3512.61	-1.74286	0.412961	-4.2204	2.4387e-05	0.000250584
LOC124903872	4.12927	-2.79293	1.17327	-2.38046	0.0172908	0.0663929
ECE1-AS1	28.0929	0.169849	0.812663	0.209003	0.834446	0.923188
NBPF3	76.5032	-1.36786	1.35495	-1.00952	0.312724	0.538843
ALPL	2.49421	-4.61344	2.09729	-2.19971	0.0278273	0.096339
RAP1GAP	215.59	-1.44105	0.844631	-1.70613	0.0879833	0.228925
USP48	5654.81	-0.38863	0.17239	-2.25436	0.0241733	0.0862759
LDLRAD2	91.0852	0.994981	0.49757	1.99968	0.0455345	0.140537
HSPG2	2521.32	-3.80059	0.478366	-7.94494	1.94282e-15	1.2208e-13
LINC01635	14.6335	0.363299	0.530911	0.684293	0.49379	0.706345
LINC00339	214.963	0.466814	0.25222	1.85082	0.0641951	0.181475
CDC42	8889.19	0.260447	0.189057	1.37761	0.168324	0.361711
WNT4	8.34582	0.467749	0.775721	0.602987	0.546518	0.747376
LOC105376845	2.03048	0.455709	1.61598	0.282002	0.777942	0.894408
LOC105376850	1.61411	-0.416508	1.90289	-0.218881	0.826742
ZBTB40	2143.9	-0.234888	0.127646	-1.84014	0.0657471	0.184748
EPHA8	1.07688	-1.70684	3.13768	-0.543982	0.586454
C1QA	217.561	4.90707	1.12565	4.35933	1.30459e-05	0.000143689
C1QC	572.646	4.46696	1.11765	3.99674	6.4221e-05	0.000585914
C1QB	1129.64	3.68239	0.849433	4.33512	1.4568e-05	0.000157711
EPHB2	286.82	2.76401	0.596284	4.63538	3.56278e-06	4.51132e-05
KDM1A	2767.97	-0.906441	0.17908	-5.06167	4.15608e-07	6.63094e-06
LUZP1	1659.78	0.149238	0.275727	0.541253	0.588333	0.779456
HNRNPR	10.5234	-0.352562	1.1846	-0.297622	0.765992	0.887197
E2F2	1.09814	1.05277	2.60502	0.404131	0.686117
RPL11	15761.6	0.144489	0.180123	0.802171	0.422454	0.644729
ELOA	2972.08	0.389661	0.227566	1.7123	0.0868423	0.226534
ELOA-AS1	17.7352	-2.00732	0.552344	-3.63419	0.000278853	0.00211171
PITHD1	899.083	-0.573048	0.195991	-2.92385	0.00345734	0.017925
LOC105376860	7.13548	0.462809	0.69705	0.663954	0.50672	0.716358
LYPLA2	1444	0.314196	0.195427	1.60774	0.107893	0.265267
GALE	454.491	0.712633	0.250099	2.8494	0.00438015	0.0218151
HMGCL	664.294	0.23398	0.251639	0.929827	0.352461	0.580287
LOC105376861	0.829409	1.07573	3.86484	0.278337	0.780753
FUCA1	639.344	0.390154	0.215501	1.81045	0.0702259	0.194076
CNR2	481.784	0.277725	0.518761	0.535363	0.592399	0.782451
PNRC2	5556.28	0.392473	0.209148	1.87653	0.060582	0.173963
SRSF10	6650.17	-0.0711323	0.228609	-0.311153	0.755684	0.882058
IL22RA1	1.04566	-1.66958	3.67197	-0.454682	0.649338
LOC124903879	34.9286	4.72168	1.47388	3.20357	0.00135733	0.00812863
IFNLR1	438.302	2.31888	0.711553	3.2589	0.00111847	0.00691035
LINC02800	0.668368	0	5.2679	0	1
GRHL3-AS1	2.51386	-0.0586854	1.56057	-0.0376052	0.970002	0.987771
GRHL3	4.26707	1.05479	1.4047	0.750899	0.452713	0.671053
STPG1	199.171	-0.0316556	0.224787	-0.140825	0.888008	0.950806
NIPAL3	1128.88	-1.08698	0.194765	-5.58096	2.39197e-08	4.82055e-07
RCAN3	822.702	0.809507	0.193953	4.17373	2.99651e-05	0.000300652
NCMAP	16.5131	-1.71327	2.20243	-0.777897	0.436629	0.656639
SRRM1	6445	-0.607738	0.161226	-3.76947	0.000163596	0.00132953
CLIC4	11024.3	1.01507	0.453049	2.24054	0.025056	0.088697
LOC105376876	11.0399	0.0730335	0.807815	0.0904087	0.927962	0.969776
RUNX3	5756.65	0.286738	0.188521	1.52099	0.128264	0.299576
MIR6731	2.25181	-0.579454	1.35363	-0.428073	0.668598	0.830539
RUNX3-AS1	59.242	0.00435315	0.435563	0.0099943	0.992026	0.998749
LINC02793	5.04189	-0.633766	1.37066	-0.462381	0.643808	0.815909
SYF2	1460.12	0.10953	0.274826	0.398543	0.69023	0.84322
LOC124903881	9.5538	-0.0224271	0.570621	-0.0393029	0.968649	0.987396
RSRP1	4315.92	0.00775744	0.210037	0.0369337	0.970538	0.988066
RHD	20.8501	-3.40919	1.75367	-1.94403	0.0518913	0.154736
TMEM50A	4897.98	0.0836154	0.211382	0.395565	0.692426	0.844912
LOC124904823	2.65725	-1.27632	1.59013	-0.802652	0.422176	0.644539
RHCE	48.1154	-3.55806	0.631007	-5.6387	1.71336e-08	3.53502e-07
MACO1	1785.45	-0.631237	0.214313	-2.9454	0.00322537	0.0169574
LDLRAP1	793.149	-1.19867	0.206319	-5.80981	6.25454e-09	1.4274e-07
MAN1C1	175.597	0.314727	0.723111	0.435241	0.663388	0.827575
SELENON	2397.71	-0.204648	0.335598	-0.6098	0.541995	0.743882
MTFR1L	845.575	-0.332173	0.211099	-1.57354	0.115595	0.278191
LOC646471	158.424	-0.452513	0.310909	-1.45545	0.145544	0.327452
AUNIP	331.437	-1.11519	0.375568	-2.96935	0.00298432	0.0159259
PAQR7	628.598	-1.74448	0.423756	-4.11671	3.84313e-05	0.000372212
STMN1	7583.2	-0.418214	0.169761	-2.46355	0.0137567	0.0554383
PAFAH2	1172.05	0.96289	0.280013	3.43874	0.000584437	0.00398662
EXTL1	2.17289	-1.14578	1.64955	-0.694605	0.487303	0.700763
SLC30A2	1.11417	-2.25471	3.38978	-0.665148	0.505956
TRIM63	3.9695	-3.25233	3.06179	-1.06223	0.28813	0.511643
PDIK1L	787.966	-1.0178	0.254757	-3.99519	6.4643e-05	0.000589076
ZNF593OS	2.73058	-0.16669	1.05904	-0.157397	0.874932	0.944789
ZNF593	66.7093	0.170409	0.390421	0.436474	0.662493	0.827207
CNKSR1	37.1332	-1.63342	0.55489	-2.94368	0.0032434	0.0170195
ZPLD2P	1.2486	-1.71757	2.02155	-0.849627	0.395533
CEP85	1856.91	-0.110478	0.167846	-0.658211	0.510403	0.719179
SH3BGRL3	6998.98	0.718971	0.286282	2.51141	0.0120251	0.0498573
UBXN11	498.81	1.11567	0.335379	3.32659	0.000879158	0.0056454
CD52	1071.12	0.867385	0.445644	1.94636	0.0516111	0.154149
CRYBG2	3.97415	-0.608867	1.17733	-0.517161	0.605043	0.791059
ZNF683	32.4771	-0.225149	1.25732	-0.17907	0.857882	0.93641
DHDDS	1401.6	0.392538	0.247992	1.58286	0.113453	0.274661
DHDDS-AS1	26.3152	0.00495531	0.438562	0.011299	0.990985	0.998097
HMGN2	9591.22	0.647093	0.219365	2.94985	0.0031793	0.0167566
LOC124900417	45.9483	-0.266546	0.370642	-0.719146	0.472051	0.687158
ARID1A	9339.26	-0.169767	0.147039	-1.15458	0.248264	0.465692
PIGV	400.203	-0.249497	0.247009	-1.01007	0.31246	0.538607
ZDHHC18	1437.54	0.467047	0.144286	3.23697	0.00120808	0.00737178
SFN	7.6811	1.1067	1.15516	0.958043	0.338041	0.564961
GPN2	895.048	0.23344	0.157099	1.48594	0.137295	0.314464
GPATCH3	386.981	0.148644	0.11923	1.2467	0.212508	0.420815
NUDC	2586.61	-0.453613	0.411931	-1.10119	0.270816	0.491397
TRNP1	1.58029	0.147125	2.33846	0.062915	0.949834
TENT5B	7.10016	0.118258	0.849413	0.139223	0.889274	0.951434
LOC101928391	20.5743	1.08922	0.723963	1.50452	0.132447	0.306597
SLC9A1	1950.11	0.910268	0.273762	3.32503	0.000884093	0.00566954
WDTC1	2525.21	-0.996516	0.202639	-4.91769	8.75724e-07	1.28604e-05
TMEM222	712.604	0.229364	0.100115	2.29101	0.0219626	0.0799813
ACTG1P20	93.105	0.071675	0.279285	0.256638	0.797458	0.904812
SYTL1	968.782	1.22294	0.817246	1.49642	0.134544	0.310312
MAP3K6	534.73	-0.205124	0.377061	-0.544008	0.586436	0.777645
CD164L2	4.65167	-2.56627	1.77914	-1.44242	0.149185	0.333168
GPR3	38.277	1.43584	0.779251	1.84259	0.0653893	0.184051
WASF2	10155.9	0.272328	0.164631	1.65417	0.0980927	0.247827
LOC105376892	11.2078	-1.66675	0.900374	-1.85118	0.0641444	0.181392
AHDC1	1295.23	-0.888991	0.307966	-2.88665	0.00389363	0.0197916
FGR	1264.94	3.86269	0.563365	6.85645	7.05932e-12	2.59002e-10
LINC02574	5.50579	-0.299054	0.773328	-0.38671	0.698971	0.849449
IFI6	14045.2	0.320236	0.29456	1.08716	0.276964	0.498386
FAM76A	433.144	-0.0314276	0.170708	-0.184102	0.853934	0.934475
STX12	1404.56	0.802181	0.20459	3.92092	8.82097e-05	0.000770004
LOC124903885	1.92189	1.48658	1.57871	0.941645	0.346374	0.574057
PPP1R8	1547.26	-0.170279	0.110236	-1.54467	0.122426	0.289664
THEMIS2	2626.86	0.610795	0.327719	1.86378	0.062353	0.177552
RPA2	2105.09	-0.13841	0.159056	-0.870195	0.384194	0.610219
SMPDL3B	135.736	-0.900668	0.835273	-1.07829	0.280904	0.502877
XKR8	311.687	0.526089	0.211203	2.49091	0.0127417	0.0521823
EYA3	1871.33	0.542916	0.147536	3.6799	0.000233325	0.00181142
PTAFR	3879.21	2.82591	0.490664	5.75936	8.44314e-09	1.87487e-07
DNAJC8	3474.09	-0.00575028	0.117994	-0.0487336	0.961132	0.984302
MED18	1.68375	-2.99415	2.48819	-1.20334	0.228843	0.442398
PHACTR4	3776.81	-0.0755719	0.199051	-0.379661	0.704197	0.851914
SNHG3	1737.98	-0.420105	0.60884	-0.690009	0.490188	0.703181
RCC1	1341.52	-0.486559	0.37406	-1.30075	0.193344	0.395695
SNORA73A	52.9386	-0.645647	0.770698	-0.837743	0.402175	0.625908
SNORA73B	65.5983	-0.55374	0.730223	-0.758317	0.448261	0.667282
LOC124904836	3.16999	-1.53745	1.07598	-1.42888	0.153038	0.339314
TRNAU1AP	482.24	0.469904	0.204778	2.29469	0.0217507	0.079345
SNHG12	347.893	0.269724	0.314584	0.857399	0.391224	0.616728
SNORD99	9.68094	-0.447675	0.768911	-0.582219	0.560419	0.758553
SNORA44	2.39368	0.476846	1.3562	0.351605	0.725135	0.864083
SNORA16A	23.6184	0.241813	0.643436	0.375815	0.707055	0.85396
RAB42	24.2438	1.81223	0.547104	3.31241	0.000924952	0.00588624
TAF12	769.949	0.290404	0.136245	2.13148	0.0330492	0.109858
TAF12-DT	3.45262	2.26626	1.06137	2.13523	0.0327425	0.109215
GMEB1	1115.88	0.329632	0.107537	3.06528	0.00217465	0.0121703
YTHDF2	2730.01	0.106995	0.130072	0.822579	0.410747	0.634201
OPRD1	40.7322	0.101626	0.375855	0.270385	0.786864	0.899345
EPB41	7467.9	-1.23767	0.152612	-8.10991	5.06588e-16	3.45157e-14
TMEM200B	1.55139	-1.61392	2.12051	-0.761098	0.446599
SRSF4	5161.75	0.0327215	0.177789	0.184046	0.853977	0.934475
MECR	219.26	-0.455728	0.337678	-1.34959	0.177147	0.37385
LOC124903887	8.77954	-0.0532837	0.838249	-0.0635655	0.949316	0.979037
PTPRU	35.0815	0.438143	0.708385	0.61851	0.536239	0.739714
MATN1	5.85882	-2.81259	0.93608	-3.00465	0.00265888	0.0144275
MATN1-AS1	29.0071	-1.48037	0.343728	-4.3068	1.65631e-05	0.000176779
LAPTM5	28198.5	0.662767	0.346935	1.91035	0.0560884	0.164202
MIR4420	15.7347	0.383156	0.558187	0.686429	0.492442	0.705342
LOC105378620	154.234	0.748633	0.602085	1.2434	0.21372	0.422358
SDC3	193.93	-0.0683108	0.664847	-0.102747	0.918164	0.965409
PUM1	4728.26	-0.0978431	0.148226	-0.660094	0.509193	0.718209
SNORD103B	2.71951	-1.55598	1.23003	-1.26499	0.205875	0.412489
LOC107984935	1.37608	0.554803	2.74018	0.20247	0.839549
NKAIN1	130.735	-1.19344	0.660258	-1.80753	0.0706796	0.194897
SNRNP40	1567.95	-0.219061	0.205861	-1.06412	0.287275	0.510836
ZCCHC17	778.626	-0.0104755	0.189708	-0.055219	0.955964	0.98255
FABP3	62.8334	3.14751	0.709758	4.43463	9.22319e-06	0.000105656
LOC124903892	3.85574	0.590412	1.12586	0.524408	0.599995	0.787825
SERINC2	36.9282	0.854812	0.666276	1.28297	0.199503	0.404563
LDC1P	47.1106	-3.71652	0.947657	-3.9218	8.78885e-05	0.000767485
LINC01226	142.359	-4.1987	0.907404	-4.62716	3.70715e-06	4.67895e-05
LOC124903917	32.7193	-3.48884	1.03868	-3.35891	0.000782503	0.00510872
LOC105378626	7.22184	-5.03254	1.5886	-3.16791	0.00153541	0.00904193
TINAGL1	13.0615	-0.845663	1.25332	-0.674738	0.499842	0.710707
HCRTR1	46.9018	-0.0815529	0.37479	-0.217596	0.827744	0.920225
PEF1	762.315	0.191407	0.183784	1.04148	0.297653	0.523305
COL16A1	2.25331	-0.737659	1.36178	-0.541686	0.588035	0.779104
ADGRB2	4.62743	0.979594	1.42694	0.6865	0.492398	0.705342
SPOCD1	10.815	-0.947074	1.11091	-0.852518	0.393927	0.619194
PTP4A2	12054.9	-0.0797172	0.249767	-0.319167	0.7496	0.878676
KHDRBS1	6896.48	0.0340496	0.112901	0.301588	0.762967	0.885926
TMEM39B	969.924	0.110348	0.125962	0.876038	0.381009	0.607283
KPNA6	2672.34	-0.184865	0.155472	-1.18906	0.234417	0.448988
TXLNA	1922.58	0.333355	0.119262	2.79515	0.00518758	0.025168
CCDC28B	590.648	-1.60021	0.221788	-7.21501	5.39294e-13	2.33641e-11
IQCC	127.635	-0.90803	0.205379	-4.42124	9.81374e-06	0.000111387
DCDC2B	6.41703	-0.428106	0.787855	-0.543382	0.586867	0.778041
TMEM234	148.224	0.21706	0.234048	0.927416	0.353711	0.581372
EIF3I	3111.67	-0.0831688	0.210872	-0.394404	0.693283	0.845166
MTMR9LP	13.8405	0.0557478	0.718342	0.0776062	0.938141	0.974672
LCK	76.9535	-1.66802	1.13193	-1.4736	0.140588	0.319998
HDAC1	3359.71	-0.106205	0.126587	-0.838987	0.401476	0.625236
MARCKSL1	2658.25	-1.58802	0.458386	-3.46437	0.000531472	0.00368649
LOC124903949	2.79994	-1.03351	1.07206	-0.96404	0.335026	0.562247
LOC105378629	4.33622	-2.76635	1.49287	-1.85305	0.0638755	0.180833
LOC124903933	89.7758	-0.635236	0.319147	-1.99042	0.046545	0.142697
FAM229A	94.6305	-0.378225	0.394374	-0.959052	0.337533	0.564513
TSSK3	214.952	-0.544986	0.393316	-1.38562	0.165863	0.358086
BSDC1	2274.23	-0.365645	0.260886	-1.40155	0.161049	0.351287
ZBTB8A	139.15	-0.2112	0.265488	-0.795517	0.426313	0.647888
LOC102723870	10.8978	-0.480893	0.686297	-0.700706	0.483486	0.697437
ZBTB8OS	515.834	0.0726751	0.169705	0.428243	0.668474	0.830517
RBBP4	4892.77	-0.213859	0.113756	-1.87997	0.0601124	0.173064
SYNC	13.5993	1.27388	0.782653	1.62764	0.103602	0.257603
KIAA1522	956.645	-0.161277	0.368844	-0.43725	0.66193	0.826835
YARS1	7015.72	0.0669448	0.375481	0.178291	0.858495	0.936607
S100PBP	1838.98	-0.428883	0.247608	-1.73211	0.0832542	0.219711
FNDC5	15.0732	-1.10786	0.61743	-1.79431	0.0727632	0.199011
LOC105378631	2.68847	-0.813398	1.55857	-0.521887	0.601749	0.788961
HPCA	1.67721	-2.04453	1.71851	-1.18971	0.234159	0.448641
TMEM54	4.45955	0.644861	1.14173	0.564808	0.572204	0.76715
RNF19B	3932.91	1.86084	0.216874	8.58029	9.46312e-18	7.9497e-16
LOC107984936	9.47677	2.68016	0.635119	4.21994	2.44371e-05	0.000250989
AK2	7176.15	0.53105	0.16559	3.20701	0.00134123	0.00805423
AZIN2	269.632	0.467253	0.379396	1.23157	0.21811	0.428386
ZNF362	1544.47	-0.321643	0.231808	-1.38754	0.165278	0.357426
TRIM62	265.907	-0.00405661	0.250106	-0.0162196	0.987059	0.996266
PHC2	1268.01	0.243611	0.236814	1.0287	0.303619	0.529798
ZSCAN20	288.657	-0.444911	0.255423	-1.74186	0.0815329	0.216278
LOC105378642	7.70924	-3.65621	1.0089	-3.62397	0.000290117	0.00217801
GJB5	8.8765	-3.45787	1.32486	-2.60999	0.00905444	0.0396299
GJB4	4.34576	-3.72585	1.75637	-2.12134	0.0338932	0.112075
GJB3	1.29651	-1.39001	2.42309	-0.573654	0.566202
GJA4	96.0307	-3.92012	0.742733	-5.27797	1.30622e-07	2.26948e-06
SMIM12	1197.78	0.185528	0.140137	1.3239	0.185536	0.385684
DLGAP3	32.8437	-0.00856499	1.03956	-0.00823905	0.993426	0.999396
GPR199P	98.2252	-0.28032	0.215146	-1.30293	0.192598	0.394888
TMEM35B	485.602	0.860327	0.253242	3.39725	0.000680664	0.00453995
ZMYM6	1726.01	0.1468	0.165121	0.889045	0.373979	0.600364
ZMYM1	664.447	0.172239	0.157488	1.09366	0.274102	0.495175
SFPQ	16517	-0.0994487	0.241718	-0.411425	0.680761	0.837057
ZMYM4	4654.64	0.459923	0.1928	2.38549	0.0170564	0.0657403
KIAA0319L	2160.4	0.406462	0.116433	3.49095	0.000481307	0.00338359
NCDN	602.918	0.122933	0.217943	0.56406	0.572713	0.767482
TFAP2E-AS1	102.287	1.1219	0.386668	2.90146	0.00371422	0.0190074
TFAP2E	97.5931	0.956283	0.342997	2.78802	0.00530305	0.025638
PSMB2	5141.31	0.249872	0.327884	0.762073	0.446016	0.665004
C1orf216	439.17	0.349335	0.439616	0.794637	0.426825	0.648132
CLSPN	2073.56	0.0106298	0.429254	0.0247634	0.980244	0.99291
AGO4	1965.83	0.641626	0.295558	2.1709	0.0299387	0.102043
AGO1	1781.27	0.117734	0.164641	0.715097	0.474549	0.689638
AGO3	1856.6	0.484739	0.181327	2.67329	0.00751123	0.0340717
LOC105378647	257.021	1.42519	0.697402	2.04357	0.0409959	0.129584
TEKT2	4.39068	0.952758	1.21075	0.786913	0.431333	0.651937
ADPRS	750.614	0.819145	0.193226	4.23931	2.24212e-05	0.000232217
[truncated: 24,465 more rows]

## Sheet: DEGs_CpG123H_vs_CpGDNeg
Gene	DEG_Info.baseMean	DEG_Info.log2FoldChange	DEG_Info.lfcSE	DEG_Info.stat	DEG_Info.pvalue	DEG_Info.padj
[truncated: 25,017 more rows]

[truncated: 1 more sheets: DEGs_CpG123H_vs_CpGDPos]
